# Supplementary material for: Crystal structure and Hirshfeld surface analysis of 2-amino-3-hy­droxy­pyridin-1-ium 6-methyl-2,2,4-trioxo-2H,4H-1,2,3-oxa­thia­zin-3-ide
Source: Acta Crystallogr E Crystallogr Commun. 2020 Mar 27;76(Pt 4):572–5. doi: 10.1107/S2056989020003813 (PMC7133025; doi:10.1107/S2056989020003813)
Supplement: Supplementary file 1 [file e-76-00572-sup1.cif]

##############################################################################
#                                                                            #
# This CIF contains the data in a paper accepted for publication in          #
# Acta Crystallographica Section E. It conforms to the requirements of       #
# Notes for Authors for Acta Crystallographica Section E, and has been       #
# peer reviewed under the auspices of the IUCr Commission on Journals.       #
#                                                                            #
# Full details of the Crystallographic Information File format               #
# are given in the paper "The Crystallographic Information File (CIF):       #
# a New Standard Archive File for Crystallography" by S. R. Hall, F. H.      #
# Allen and I. D. Brown [Acta Cryst. (1991), A47, 655-685].                  #
#                                                                            #
# The current version of the core CIF dictionary is obtainable from          #
# ftp://ftp.iucr.org/pub/cif_core.dic.                                       #
#                                                                            #
# Software is freely available for graphical display of the structure(s)     #
# in this CIF. For information consult the CIF software page                 #
# http://www.iucr.org/resources/cif/software.                                #
#                                                                            #
# This file may be used for bona fide research purposes within the           #
# scientific community so long as proper attribution is given to the journal # 
# article from which it was obtained.                                        #
#                                                                            #
##############################################################################
data_I
_audit_creation_method     'SHELXL-2017/1'
_journal_date_recd_electronic     2020-02-17
_journal_date_accepted     2020-03-14
_journal_name_full     'Acta Crystallographica, Section E'
_journal_year     2020
_journal_volume     76
_journal_issue      4
_journal_page_first     572
_journal_page_last     575
_journal_paper_category     GO
_journal_paper_doi     10.1107/S2056989020003813
_journal_coeditor_code     YK2127
_publ_contact_author_name     'Irina A. Golenya'
_publ_contact_author_address
;
National Taras Shevchenko University, Department of Chemistry, Volodymyrska str.
64, 01601 Kyiv,
Ukraine
;
_publ_contact_author_email     'igolenya@ua.fm, sevgi.kansiz85@gmail.com'
_publ_contact_author_fax     '+380 44 2393393'
_publ_contact_author_phone     '+380 44 2393393'
_publ_section_title
;
Crystal structure and Hirshfeld surface analysis of
2-amino-3-hydroxypyridin-1-ium
6-methyl-2,2,4-trioxo-2<i>H</i>,4<i>H</i>-1,2,3-oxathiazin-3-ide
;
loop_
    _publ_author_name
    _publ_author_footnote
    _publ_author_address
    'Kansiz, Sevgi' .
;
Department of Fundamental Sciences, Faculty of Engineering, Samsun University,
Samsun, 55420,
Turkey
;
    'Faizi, Md. Serajul Haque' .
;
PG Department of Chemistry, Langat Singh College, B. R. A. Bihar University,
Muzaffarpur, Bihar-842001,
India
;
    'Aydin, Tansu Merve' .
;
Department of Chemistry, Faculty of Arts and Sciences, Ondokuz May\?is
University,
Samsun, 55200
Turkey
;
    'Dege, Necmi' .
;
Department of Physics, Faculty of Arts and Sciences, Ondokuz May\?is
University,
Samsun, 55200
Turkey
;
    'Icbudak, Hasan' .
;
Department of Chemistry, Faculty of Arts and Sciences, Ondokuz May\?is
University,
Samsun, 55200
Turkey
;
    'Golenya, Irina A.' .
;
National Taras Shevchenko University, Department of Chemistry, Volodymyrska str.
64, 01601 Kyiv,
Ukraine
;
_publ_section_synopsis
;
In the crystal of the title compound, C~9~H~11~N~3~O~5~, the
2-amino-6-hydroxypyridin-1-ium cations and
6-methyl-2,2,4-trioxo-2<i>H</i>,4<i>H</i>-1,2,3-oxathiazin-3-ide anions are
held together through N---H...O, N---H...N, O---H...O and C---H...O hydrogen
bonds.
;
_chemical_name_systematic
;
2-Amino-3-hydroxypyridin-1-ium
6-methyl-2,2,4-trioxo-2<i>H</i>,4<i>H</i>-1,2,3-oxathiazin-3-ide
;
_chemical_name_common     ?
_chemical_formula_moiety     'C4 H4 N O4 S 1-, C5 H7 N2 O 1+'
_chemical_formula_sum     'C9 H11 N3 O5 S'
_chemical_formula_iupac     'C5 H7 N2 O + , C4 H4 N O4 S -'
_chemical_formula_weight     273.27
_chemical_melting_point     ?
_space_group_crystal_system     triclinic
_space_group_name_H-M_alt     'P -1'
_space_group_name_Hall     '-P 1'
loop_
    _space_group_symop_operation_xyz
    'x, y, z'
    '-x, -y, -z'
_cell_length_a     7.1676(5)
_cell_length_b     9.1175(7)
_cell_length_c     10.1554(8)
_cell_angle_alpha     66.174(6)
_cell_angle_beta     80.225(6)
_cell_angle_gamma     71.803(6)
_cell_volume     576.01(8)
_cell_formula_units_Z     2
_cell_measurement_reflns_used     10423
_cell_measurement_theta_min     3.00
_cell_measurement_theta_max     31.52
_cell_measurement_temperature     296(2)
_exptl_crystal_description     'prism'
_exptl_crystal_colour     'red'
_exptl_crystal_size_max     0.570
_exptl_crystal_size_mid     0.423
_exptl_crystal_size_min     0.210
_exptl_crystal_density_diffrn     1.576
_exptl_crystal_density_meas     ?
_exptl_crystal_density_method     ?
_exptl_crystal_F_000     284
_exptl_absorpt_coefficient_mu     0.300
_exptl_absorpt_correction_type     integration
_exptl_absorpt_process_details
;
(X-RED32; Stoe & Cie, 2002)
;
_exptl_absorpt_correction_T_min     0.8546
_exptl_absorpt_correction_T_max     0.9527
_diffrn_ambient_temperature     296(2)
_diffrn_source     'sealed X-ray tube, 12 x 0.4 mm long-fine focus'
_diffrn_radiation_type     MoK\a
_diffrn_radiation_wavelength     0.71073
_diffrn_measurement_device_type     'STOE IPDS 2'
_diffrn_measurement_method     'rotation method'
_diffrn_detector_area_resol_mean     6.67
_diffrn_reflns_number     5116
_diffrn_reflns_av_R_equivalents     0.0307
_diffrn_reflns_av_unetI/netI     0.0268
_diffrn_reflns_theta_min     2.995
_diffrn_reflns_theta_max     25.994
_diffrn_reflns_theta_full     25.242
_diffrn_measured_fraction_theta_max     0.999
_diffrn_measured_fraction_theta_full     0.999
_diffrn_reflns_limit_h_min     -8
_diffrn_reflns_limit_h_max     8
_diffrn_reflns_limit_k_min     -10
_diffrn_reflns_limit_k_max     11
_diffrn_reflns_limit_l_min     -12
_diffrn_reflns_limit_l_max     12
_refine_special_details     ?
_reflns_number_total     2263
_reflns_number_gt     1951
_reflns_threshold_expression     'I > 2\s(I)'
_refine_ls_structure_factor_coef     Fsqd
_refine_ls_matrix_type     full
_refine_ls_R_factor_all     0.0473
_refine_ls_R_factor_gt     0.0398
_refine_ls_wR_factor_gt     0.1101
_refine_ls_wR_factor_ref     0.1143
_refine_ls_goodness_of_fit_ref     1.082
_refine_ls_restrained_S_all     1.082
_refine_ls_number_reflns     2263
_refine_ls_number_parameters     179
_refine_ls_number_restraints     0
_refine_ls_hydrogen_treatment     mixed
_refine_ls_weighting_scheme     calc
_refine_ls_weighting_details
              'w=1/[\s^2^(Fo^2^)+(0.0615P)^2^+0.1608P] where P=(Fo^2^+2Fc^2^)/3'
_atom_sites_solution_hydrogens     mixed
_atom_sites_solution_primary     direct
_atom_sites_solution_secondary     difmap
_refine_ls_shift/su_max     0.001
_refine_ls_shift/su_mean     0.000
_refine_diff_density_max     0.336
_refine_diff_density_min     -0.258
_refine_ls_extinction_method     none
_refine_ls_extinction_coef     .
loop_
    _atom_type_symbol
    _atom_type_description
    _atom_type_scat_dispersion_real
    _atom_type_scat_dispersion_imag
    _atom_type_scat_source
    'C' 'C' 0.0033 0.0016
                         'International Tables Vol C Tables 4.2.6.8 and 6.1.1.4'
    'H' 'H' 0.0000 0.0000
                         'International Tables Vol C Tables 4.2.6.8 and 6.1.1.4'
    'N' 'N' 0.0061 0.0033
                         'International Tables Vol C Tables 4.2.6.8 and 6.1.1.4'
    'O' 'O' 0.0106 0.0060
                         'International Tables Vol C Tables 4.2.6.8 and 6.1.1.4'
    'S' 'S' 0.1246 0.1234
                         'International Tables Vol C Tables 4.2.6.8 and 6.1.1.4'
_computing_data_collection
;
STOE X-AREA (Stoe & Cie, 2002)
;
_computing_cell_refinement
;
STOE X-AREA (Stoe & Cie, 2002)
;
_computing_data_reduction
;
STOE X-RED (Stoe & Cie, 2002)
;
_computing_structure_solution
;
<i>SHELXT2017</i> (Sheldrick, 2015a)
;
_computing_structure_refinement
;
SHELXL2017 (Sheldrick, 2015b)
;
_computing_molecular_graphics
;
PLATON (Spek, 2020)
;
_computing_publication_material
;
WinGX (Farrugia, 2012)
;
loop_
    _atom_site_type_symbol
    _atom_site_label
    _atom_site_fract_x
    _atom_site_fract_y
    _atom_site_fract_z
    _atom_site_U_iso_or_equiv
    _atom_site_adp_type
    _atom_site_calc_flag
    _atom_site_occupancy
    _atom_site_disorder_assembly
    _atom_site_disorder_group
    S S1 1.03944(7) 0.17969(7) 0.69020(6) 0.04075(18) Uani d 1 . .
    O O1 0.9160(2) 0.10735(19) 0.62259(17) 0.0478(4) Uani d 1 . .
    O O3 1.0909(3) 0.3136(2) 0.57109(18) 0.0601(5) Uani d 1 . .
    O O5 0.1101(3) 0.5582(2) 0.70493(17) 0.0553(4) Uani d 1 . .
    O O4 0.5989(2) 0.3846(3) 0.8548(2) 0.0666(5) Uani d 1 . .
    N N2 -0.0570(3) 0.7569(2) 0.9560(2) 0.0438(4) Uani d 1 . .
    O O2 1.1970(2) 0.0414(2) 0.7566(2) 0.0659(5) Uani d 1 . .
    N N3 0.2510(3) 0.6079(3) 0.9066(2) 0.0455(4) Uani d 1 . .
    N N1 0.8981(2) 0.2371(2) 0.80563(19) 0.0451(4) Uani d 1 . .
    C C5 0.0626(3) 0.6702(2) 0.8807(2) 0.0371(4) Uani d 1 . .
    C C3 0.7205(3) 0.1932(3) 0.5985(2) 0.0407(4) Uani d 1 . .
    C C1 0.7049(3) 0.3113(3) 0.7784(2) 0.0441(5) Uani d 1 . .
    C C6 -0.0206(3) 0.6490(3) 0.7748(2) 0.0435(5) Uani d 1 . .
    C C2 0.6223(3) 0.2932(3) 0.6663(2) 0.0461(5) Uani d 1 . .
    H H2A 0.494302 0.354995 0.641245 0.055 Uiso calc 1 . .
    C C7 -0.2159(4) 0.7151(3) 0.7551(2) 0.0565(6) Uani d 1 . .
    H H7 -0.271871 0.700166 0.686842 0.068 Uiso calc 1 . .
    C C9 -0.2527(3) 0.8245(3) 0.9352(3) 0.0564(6) Uani d 1 . .
    H H9 -0.330076 0.884168 0.990109 0.068 Uiso calc 1 . .
    C C8 -0.3342(3) 0.8056(4) 0.8363(3) 0.0636(7) Uani d 1 . .
    H H8 -0.467976 0.852033 0.821546 0.076 Uiso calc 1 . .
    C C4 0.6425(4) 0.1525(4) 0.4958(3) 0.0565(6) Uani d 1 . .
    H H4A 0.745607 0.076688 0.462632 0.085 Uiso calc 1 . .
    H H4B 0.537932 0.101580 0.542857 0.085 Uiso calc 1 . .
    H H4C 0.593203 0.252581 0.415180 0.085 Uiso calc 1 . .
    H H3A 0.289(4) 0.614(3) 0.978(3) 0.054(7) Uiso d 1 . .
    H H3B 0.320(4) 0.547(3) 0.867(3) 0.053(7) Uiso d 1 . .
    H H5 0.048(6) 0.554(5) 0.644(4) 0.105(12) Uiso d 1 . .
    H H2 -0.014(4) 0.775(4) 1.024(3) 0.066(8) Uiso d 1 . .
loop_
    _atom_site_aniso_label
    _atom_site_aniso_U_11
    _atom_site_aniso_U_22
    _atom_site_aniso_U_33
    _atom_site_aniso_U_12
    _atom_site_aniso_U_13
    _atom_site_aniso_U_23
    S1 0.0320(3) 0.0515(3) 0.0452(3) -0.0048(2) -0.00460(19) -0.0282(2)
    O1 0.0402(8) 0.0550(9) 0.0611(9) -0.0052(7) -0.0055(7) -0.0393(8)
    O3 0.0616(10) 0.0769(12) 0.0537(9) -0.0322(9) 0.0023(8) -0.0281(9)
    O5 0.0630(10) 0.0730(11) 0.0459(9) -0.0222(9) -0.0056(8) -0.0342(8)
    O4 0.0420(8) 0.1016(14) 0.0750(11) 0.0038(9) -0.0074(8) -0.0674(11)
    N2 0.0387(9) 0.0502(10) 0.0425(9) -0.0055(8) -0.0056(7) -0.0209(8)
    O2 0.0425(9) 0.0720(12) 0.0812(12) 0.0127(8) -0.0196(8) -0.0414(10)
    N3 0.0394(9) 0.0572(11) 0.0463(10) -0.0011(8) -0.0112(8) -0.0312(9)
    N1 0.0343(8) 0.0645(11) 0.0460(9) -0.0050(8) -0.0062(7) -0.0349(9)
    C5 0.0383(10) 0.0395(10) 0.0325(9) -0.0097(8) -0.0047(7) -0.0118(8)
    C3 0.0386(10) 0.0495(11) 0.0404(10) -0.0119(9) -0.0054(8) -0.0218(9)
    C1 0.0363(10) 0.0569(12) 0.0459(11) -0.0052(9) -0.0032(8) -0.0311(10)
    C6 0.0492(11) 0.0508(12) 0.0328(9) -0.0200(9) -0.0067(8) -0.0113(9)
    C2 0.0338(10) 0.0596(13) 0.0481(11) -0.0017(9) -0.0102(9) -0.0283(10)
    C7 0.0522(13) 0.0729(16) 0.0446(12) -0.0244(12) -0.0171(10) -0.0109(12)
    C9 0.0389(11) 0.0605(14) 0.0590(14) -0.0012(10) -0.0020(10) -0.0209(12)
    C8 0.0370(12) 0.0758(17) 0.0612(15) -0.0102(11) -0.0122(11) -0.0089(13)
    C4 0.0589(14) 0.0759(16) 0.0524(13) -0.0233(12) -0.0076(11) -0.0361(12)
_geom_special_details
;
 All esds (except the esd in the dihedral angle between two l.s. planes)
 are estimated using the full covariance matrix.  The cell esds are taken
 into account individually in the estimation of esds in distances, angles
 and torsion angles; correlations between esds in cell parameters are only
 used when they are defined by crystal symmetry.  An approximate (isotropic)
 treatment of cell esds is used for estimating esds involving l.s. planes.
;
loop_
    _geom_bond_atom_site_label_1
    _geom_bond_atom_site_label_2
    _geom_bond_site_symmetry_2
    _geom_bond_distance
    _geom_bond_publ_flag
    S1 O2 . 1.4149(17) y
    S1 O3 . 1.4235(18) y
    S1 N1 . 1.5605(17) y
    S1 O1 . 1.6204(15) y
    O1 C3 . 1.383(2) y
    O5 C6 . 1.353(3) y
    O5 H5 . 0.84(4) ?
    O4 C1 . 1.236(3) y
    N2 C5 . 1.336(3) y
    N2 C9 . 1.359(3) ?
    N2 H2 . 0.90(3) ?
    N3 C5 . 1.317(3) y
    N3 H3A . 0.85(3) ?
    N3 H3B . 0.81(3) ?
    N1 C1 . 1.359(3) y
    C5 C6 . 1.417(3) ?
    C3 C2 . 1.320(3) ?
    C3 C4 . 1.476(3) ?
    C1 C2 . 1.454(3) ?
    C6 C7 . 1.354(3) ?
    C2 H2A . 0.9300 ?
    C7 C8 . 1.398(4) ?
    C7 H7 . 0.9300 ?
    C9 C8 . 1.336(4) ?
    C9 H9 . 0.9300 ?
    C8 H8 . 0.9300 ?
    C4 H4A . 0.9600 ?
    C4 H4B . 0.9600 ?
    C4 H4C . 0.9600 ?
loop_
    _geom_angle_atom_site_label_1
    _geom_angle_atom_site_label_2
    _geom_angle_atom_site_label_3
    _geom_angle_site_symmetry_1
    _geom_angle_site_symmetry_3
    _geom_angle
    _geom_angle_publ_flag
    O2 S1 O3 . . 116.38(12) ?
    O2 S1 N1 . . 110.55(11) ?
    O3 S1 N1 . . 113.19(11) ?
    O2 S1 O1 . . 104.59(10) ?
    O3 S1 O1 . . 104.86(9) ?
    N1 S1 O1 . . 106.18(9) ?
    C3 O1 S1 . . 116.85(13) ?
    C6 O5 H5 . . 107(3) ?
    C5 N2 C9 . . 123.0(2) ?
    C5 N2 H2 . . 122.3(18) ?
    C9 N2 H2 . . 114.6(18) ?
    C5 N3 H3A . . 117.7(18) ?
    C5 N3 H3B . . 118.7(19) ?
    H3A N3 H3B . . 122(3) ?
    C1 N1 S1 . . 118.98(14) ?
    N3 C5 N2 . . 119.84(18) ?
    N3 C5 C6 . . 122.40(19) ?
    N2 C5 C6 . . 117.77(18) ?
    C2 C3 O1 . . 121.46(18) ?
    C2 C3 C4 . . 126.9(2) ?
    O1 C3 C4 . . 111.62(18) ?
    O4 C1 N1 . . 119.67(18) ?
    O4 C1 C2 . . 120.74(19) ?
    N1 C1 C2 . . 119.43(18) ?
    O5 C6 C7 . . 126.8(2) ?
    O5 C6 C5 . . 113.93(18) ?
    C7 C6 C5 . . 119.2(2) ?
    C3 C2 C1 . . 123.12(19) ?
    C3 C2 H2A . . 118.4 ?
    C1 C2 H2A . . 118.4 ?
    C6 C7 C8 . . 120.7(2) ?
    C6 C7 H7 . . 119.7 ?
    C8 C7 H7 . . 119.7 ?
    C8 C9 N2 . . 120.2(2) ?
    C8 C9 H9 . . 119.9 ?
    N2 C9 H9 . . 119.9 ?
    C9 C8 C7 . . 119.2(2) ?
    C9 C8 H8 . . 120.4 ?
    C7 C8 H8 . . 120.4 ?
    C3 C4 H4A . . 109.5 ?
    C3 C4 H4B . . 109.5 ?
    H4A C4 H4B . . 109.5 ?
    C3 C4 H4C . . 109.5 ?
    H4A C4 H4C . . 109.5 ?
    H4B C4 H4C . . 109.5 ?
loop_
    _geom_torsion_atom_site_label_1
    _geom_torsion_atom_site_label_2
    _geom_torsion_atom_site_label_3
    _geom_torsion_atom_site_label_4
    _geom_torsion_site_symmetry_1
    _geom_torsion_site_symmetry_2
    _geom_torsion_site_symmetry_3
    _geom_torsion_site_symmetry_4
    _geom_torsion
    _geom_torsion_publ_flag
    O2 S1 O1 C3 . . . . 156.84(16) ?
    O3 S1 O1 C3 . . . . -80.20(17) ?
    N1 S1 O1 C3 . . . . 39.88(17) ?
    O2 S1 N1 C1 . . . . -151.14(19) ?
    O3 S1 N1 C1 . . . . 76.3(2) ?
    O1 S1 N1 C1 . . . . -38.2(2) ?
    C9 N2 C5 N3 . . . . -179.9(2) ?
    C9 N2 C5 C6 . . . . 0.0(3) ?
    S1 O1 C3 C2 . . . . -20.9(3) ?
    S1 O1 C3 C4 . . . . 161.22(16) ?
    S1 N1 C1 O4 . . . . -166.63(19) ?
    S1 N1 C1 C2 . . . . 17.7(3) ?
    N3 C5 C6 O5 . . . . 0.7(3) ?
    N2 C5 C6 O5 . . . . -179.25(18) ?
    N3 C5 C6 C7 . . . . 179.3(2) ?
    N2 C5 C6 C7 . . . . -0.6(3) ?
    O1 C3 C2 C1 . . . . -4.9(4) ?
    C4 C3 C2 C1 . . . . 172.6(2) ?
    O4 C1 C2 C3 . . . . -168.2(2) ?
    N1 C1 C2 C3 . . . . 7.4(4) ?
    O5 C6 C7 C8 . . . . 179.5(2) ?
    C5 C6 C7 C8 . . . . 1.0(4) ?
    C5 N2 C9 C8 . . . . 0.2(4) ?
    N2 C9 C8 C7 . . . . 0.2(4) ?
    C6 C7 C8 C9 . . . . -0.8(4) ?
loop_
    _geom_hbond_atom_site_label_D
    _geom_hbond_atom_site_label_H
    _geom_hbond_atom_site_label_A
    _geom_hbond_site_symmetry_A
    _geom_hbond_distance_DH
    _geom_hbond_distance_HA
    _geom_hbond_distance_DA
    _geom_hbond_angle_DHA
    _geom_hbond_publ_flag
    N3 H3B O4 . 0.81(3) 2.10(3) 2.808(3) 145(2) yes
    N3 H3A O4 2_667 0.85(3) 2.00(3) 2.846(3) 175(3) yes
    N2 H2 N1 2_667 0.90(3) 1.99(3) 2.871(3) 168(3) yes
    O5 H5 O3 1_455 0.84(4) 2.50(4) 3.090(2) 128(3) yes
    O5 H5 O3 2_666 0.84(4) 2.25(4) 2.995(2) 147(3) yes
    C8 H8 O2 1_365 0.93 2.49 3.402(3) 166 yes
_shelx_space_group_comment
;
The symmetry employed for this shelxl refinement is uniquely defined
by the following loop, which should always be used as a source of
symmetry information in preference to the above space-group names.
They are only intended as comments.
;
_shelx_estimated_absorpt_T_min     ?
_shelx_estimated_absorpt_T_max     ?
_shelx_hkl_file
;
  -1   0   0 2510.28    9.69   0
  -2   0   0   26.05    1.12   0
  -2   0   0   26.54    1.23   0
  -3   0   0  544.09    3.33   0
  -3   0   0  542.11    2.79   0
  -4   0   0    0.90    0.70   0
  -4   0   0    0.52    0.67   0
  -5   0   0   12.47    0.73   0
  -5   0   0   11.65    0.80   0
  -6   0   0   58.65    1.15   0
  -6   0   0   63.56    1.18   0
  -6   0   0   59.79    0.87   0
  -7   0   0   22.97    0.95   0
  -7   0   0   21.17    0.91   0
  -7   0   0   23.70    0.88   0
  -8   0   0    1.58    0.77   0
  -8   0   0    1.47    0.82   0
  -8   0   0    1.30    1.01   0
  -9   0   0    5.57    0.91   0
  -9   0   0    5.26    1.14   0
  -9   0   0    6.46    1.25   0
  -9   1   0    7.64    1.01   0
  -9   1   0    6.45    1.18   0
  -9   1   0    7.05    0.98   0
  -8   1   0   -0.08    0.79   0
  -8   1   0    1.10    1.01   0
  -8   1   0    0.55    0.85   0
  -7   1   0   32.49    1.13   0
  -7   1   0   34.06    1.15   0
  -7   1   0   33.18    0.96   0
  -6   1   0  118.11    1.28   0
  -6   1   0  126.75    1.39   0
  -6   1   0  116.41    1.32   0
  -5   1   0   90.42    1.19   0
  -5   1   0   93.14    1.27   0
  -4   1   0   48.92    1.00   0
  -4   1   0   45.43    0.97   0
  -3   1   0    5.34    0.77   0
  -2   1   0  221.29    2.05   0
  -1   1   0   37.93    1.41   0
   1   1   0  197.53    2.65   0
  -1  -1   0  203.13    2.64   0
   1   1   0  192.41    4.63   0
   2   1   0  652.44    3.40   0
  -2  -1   0  663.78    3.42   0
   3   1   0    4.14    0.82   0
  -3  -1   0    3.26    0.81   0
  -3  -1   0    3.38    0.96   0
  -4  -1   0    1.11    0.50   0
  -4  -1   0    0.64    0.72   0
  -5  -1   0   65.82    1.01   0
  -5  -1   0   62.86    1.43   0
  -5  -1   0   66.01    1.47   0
  -6  -1   0   40.99    1.25   0
  -6  -1   0   39.45    1.25   0
  -6  -1   0   40.21    0.90   0
  -7  -1   0  125.70    1.91   0
  -7  -1   0  132.54    1.35   0
  -7  -1   0  127.94    1.96   0
  -8  -1   0   17.25    1.38   0
  -8  -1   0   17.38    0.87   0
  -8  -1   0   16.38    1.32   0
  -9  -1   0   12.10    0.94   0
 -10  -1   0   11.28    1.06   0
  -9   2   0   10.80    1.06   0
  -9   2   0   10.80    1.00   0
  -9   2   0   10.04    1.04   0
  -8   2   0   17.38    0.95   0
  -8   2   0   17.84    0.94   0
  -8   2   0   17.64    0.98   0
  -7   2   0   10.71    0.84   0
  -7   2   0   12.33    0.81   0
  -7   2   0   12.24    0.83   0
  -6   2   0   54.73    0.99   0
  -6   2   0   48.14    0.99   0
  -6   2   0   48.30    0.95   0
  -5   2   0   84.46    1.12   0
  -5   2   0   80.29    1.14   0
  -4   2   0    3.09    0.51   0
  -3   2   0  321.39    1.97   0
  -2   2   0  281.82    1.98   0
  -1   2   0   21.09    1.03   0
   0   2   0 2656.46    7.10   0
  -1  -2   0 1431.95    5.14   0
   1   2   0 1297.72    4.79   0
  -2  -2   0    3.63    0.70   0
   2   2   0    5.16    0.90   0
   2   2   0    4.62    1.21   0
   2   2   0    4.44    1.36   0
  -3  -2   0  372.69    2.06   0
   3   2   0  396.53    2.21   0
  -4  -2   0   26.59    0.84   0
   4   2   0   26.12    0.84   0
  -5  -2   0    8.01    0.70   0
   5   2   0    7.71    0.69   0
  -6  -2   0    8.22    0.53   0
  -7  -2   0    0.79    0.50   0
  -8  -2   0   10.00    0.59   0
  -9  -2   0    0.53    0.85   0
 -10  -2   0   -0.17    0.69   0
  -8   3   0   -0.16    0.87   0
  -8   3   0    0.82    0.85   0
  -8   3   0    0.21    0.90   0
  -7   3   0    1.33    0.79   0
  -7   3   0   -0.17    0.79   0
  -7   3   0    0.75    0.79   0
  -6   3   0    8.73    0.77   0
  -6   3   0    8.41    0.76   0
  -6   3   0    7.06    0.80   0
  -5   3   0    4.41    0.76   0
  -4   3   0   66.09    0.98   0
  -3   3   0  249.65    1.65   0
  -2   3   0  113.13    1.14   0
  -1   3   0  253.35    1.70   0
   0   3   0    5.68    0.65   0
   1   3   0   89.29    1.45   0
   1   3   0   82.68    1.39   0
  -2  -3   0   14.87    0.90   0
   2   3   0   15.47    0.92   0
   2   3   0   13.60    0.89   0
   2   3   0   13.93    0.65   0
   3   3   0    2.15    1.06   0
  -3  -3   0    2.59    0.73   0
   3   3   0    1.48    0.52   0
   3   3   0    2.17    0.91   0
   4   3   0   25.39    0.83   0
  -4  -3   0   25.41    0.84   0
  -5  -3   0   98.86    1.12   0
   5   3   0   90.81    0.96   0
   6   3   0    1.51    0.50   0
  -6  -3   0    1.98    0.72   0
  -7  -3   0    0.18    0.72   0
  -8  -3   0    0.56    0.77   0
  -9  -3   0    2.50    0.83   0
 -10  -3   0   10.82    1.04   0
  -8   4   0   10.95    1.03   0
  -8   4   0    9.52    1.03   0
  -8   4   0   10.11    1.01   0
  -7   4   0   18.20    0.93   0
  -7   4   0   19.20    0.98   0
  -7   4   0   19.97    0.95   0
  -6   4   0    6.48    0.94   0
  -6   4   0    7.80    0.77   0
  -6   4   0    7.14    0.59   0
  -5   4   0   30.52    0.70   0
  -4   4   0  126.11    1.23   0
  -3   4   0  100.50    0.99   0
  -2   4   0    3.04    0.69   0
  -1   4   0   35.42    0.72   0
   0   4   0   54.38    1.02   0
   1   4   0   10.08    0.82   0
   1   4   0    8.63    0.81   0
   2   4   0  126.00    1.51   0
   2   4   0  135.92    1.58   0
   2   4   0  130.32    1.33   0
   3   4   0    2.60    0.49   0
   3   4   0    2.63    0.73   0
  -3  -4   0    2.87    0.70   0
   3   4   0    2.13    0.90   0
   4   4   0   52.03    2.04   0
   4   4   0   53.43    1.97   0
  -4  -4   0   48.50    0.77   0
   4   4   0   52.39    0.92   0
   5   4   0   21.13    0.77   0
  -5  -4   0   22.18    0.80   0
  -6  -4   0   57.72    0.95   0
   6   4   0   55.67    0.79   0
  -7  -4   0   26.92    0.67   0
   7   4   0   28.56    0.85   0
  -8  -4   0    8.58    0.77   0
  -9  -4   0    7.19    0.91   0
 -10  -4   0    0.55    0.72   0
  -7   5   0    1.32    0.90   0
  -7   5   0    2.41    0.90   0
  -7   5   0    1.24    0.89   0
  -6   5   0   -0.35    0.76   0
  -6   5   0    0.77    0.78   0
  -6   5   0   -0.05    0.79   0
  -5   5   0    1.43    0.74   0
  -5   5   0    1.14    0.78   0
  -4   5   0    2.79    0.69   0
  -3   5   0   -0.03    0.68   0
  -2   5   0   11.08    0.54   0
  -1   5   0    9.89    0.70   0
   0   5   0   54.65    0.98   0
   1   5   0    2.18    0.76   0
   1   5   0    3.31    0.73   0
   2   5   0   26.32    0.83   0
   2   5   0   26.18    0.86   0
   2   5   0   28.17    0.84   0
   3   5   0  128.76    1.53   0
   3   5   0  140.39    1.62   0
   3   5   0  126.77    1.10   0
   4   5   0  113.03    1.03   0
   4   5   0  119.83    1.86   0
  -4  -5   0  125.42    1.22   0
   4   5   0  122.21    1.77   0
  -5  -5   0   22.23    0.82   0
   5   5   0   18.30    0.61   0
   6   5   0    0.62    0.49   0
  -6  -5   0   -0.19    0.47   0
  -7  -5   0    7.05    0.76   0
   7   5   0    6.42    0.55   0
  -8  -5   0    2.67    0.79   0
  -9  -5   0    0.57    0.86   0
 -10  -5   0   -0.28    0.70   0
  -7   6   0    5.74    0.73   0
  -7   6   0    4.59    1.00   0
  -7   6   0    5.24    0.70   0
  -6   6   0   13.46    1.17   0
  -6   6   0   13.60    0.72   0
  -6   6   0   13.73    0.69   0
  -5   6   0    3.06    0.77   0
  -5   6   0    2.61    0.79   0
  -4   6   0   42.25    0.93   0
  -4   6   0   35.68    0.73   0
  -3   6   0   90.76    1.10   0
  -2   6   0   19.60    0.79   0
  -1   6   0   32.37    0.88   0
   0   6   0   52.39    0.80   0
   0   6   0   53.22    1.00   0
   1   6   0    1.08    0.65   0
   1   6   0    0.57    0.47   0
   2   6   0    1.01    0.49   0
   2   6   0    1.83    0.66   0
   2   6   0    0.93    0.69   0
   3   6   0    5.67    0.69   0
   3   6   0    5.45    0.75   0
   3   6   0    5.86    0.75   0
   4   6   0   -0.54    0.69   0
   4   6   0    0.08    0.87   0
   4   6   0    0.28    0.72   0
   5   6   0    4.28    1.06   0
   5   6   0    4.58    0.70   0
   5   6   0    4.30    1.10   0
  -5  -6   0    3.79    0.51   0
  -6  -6   0    1.17    0.55   0
   6   6   0    0.76    0.71   0
  -7  -6   0    9.98    0.57   0
   7   6   0    7.44    0.56   0
   8   6   0    3.68    0.81   0
  -8  -6   0    3.61    0.81   0
  -9  -6   0    7.60    0.89   0
  -6   7   0    5.25    1.19   0
  -6   7   0    3.28    0.71   0
  -6   7   0    6.88    0.98   0
  -5   7   0    9.08    0.90   0
  -5   7   0    7.42    0.61   0
  -4   7   0    0.55    0.77   0
  -4   7   0    0.55    0.79   0
  -3   7   0    1.15    0.74   0
  -3   7   0   -0.60    0.72   0
  -2   7   0    3.26    0.75   0
  -2   7   0    2.76    0.53   0
  -1   7   0    2.65    0.69   0
  -1   7   0    2.13    0.73   0
   0   7   0   -0.05    0.48   0
   0   7   0   -0.35    0.49   0
   1   7   0   34.46    0.87   0
   1   7   0   38.27    0.88   0
   1   7   0   24.36    0.67   0
   2   7   0   46.99    0.93   0
   2   7   0   42.37    0.75   0
   2   7   0   45.69    0.79   0
   3   7   0   25.70    0.89   0
   3   7   0   23.93    0.83   0
   3   7   0   25.15    0.88   0
   4   7   0   20.38    0.77   0
   4   7   0   19.90    0.87   0
   4   7   0   17.97    0.86   0
   5   7   0   14.62    1.02   0
   5   7   0   13.12    0.88   0
   5   7   0   14.43    0.78   0
   6   7   0   13.53    0.77   0
   7   7   0    2.86    0.77   0
   8   7   0    0.34    0.56   0
  -5   8   0    0.53    0.93   0
  -5   8   0   -0.00    0.69   0
  -4   8   0    0.81    0.59   0
  -4   8   0   -0.56    0.87   0
  -3   8   0    4.01    0.81   0
  -3   8   0    2.96    0.58   0
  -2   8   0    9.65    0.83   0
  -2   8   0    8.58    0.63   0
  -2   8   0    8.45    0.83   0
  -1   8   0    2.71    0.50   0
  -1   8   0    1.25    0.71   0
  -1   8   0    1.70    0.74   0
   0   8   0   31.22    0.85   0
   0   8   0   30.91    0.88   0
   0   8   0   29.28    0.94   0
   1   8   0   13.59    0.62   0
   1   8   0   14.09    0.79   0
   1   8   0   13.83    0.81   0
   2   8   0   20.74    0.84   0
   2   8   0   21.90    0.78   0
   2   8   0   21.44    0.86   0
   3   8   0   13.31    0.79   0
   3   8   0   13.72    0.74   0
   3   8   0   14.40    0.78   0
   4   8   0    4.79    0.79   0
   4   8   0    4.73    0.73   0
   4   8   0    4.77    0.78   0
   5   8   0    1.68    0.75   0
   5   8   0    2.14    0.70   0
   5   8   0    1.49    0.75   0
   6   8   0   -0.17    1.06   0
   6   8   0   -0.12    0.52   0
   6   8   0    0.16    1.15   0
   7   8   0    1.46    0.78   0
   8   8   0    1.14    0.59   0
   9   8   0    3.09    0.91   0
  -4   9   0    4.74    0.91   0
  -4   9   0    3.25    0.95   0
  -4   9   0    2.90    0.97   0
  -3   9   0    3.43    0.89   0
  -3   9   0    2.22    0.64   0
  -3   9   0    3.04    0.63   0
  -2   9   0   -0.28    0.85   0
  -2   9   0    0.99    0.79   0
  -2   9   0    0.92    0.83   0
  -1   9   0    2.31    0.56   0
  -1   9   0    2.41    0.80   0
  -1   9   0    2.58    0.79   0
   0   9   0    1.01    0.54   0
   0   9   0    1.21    0.72   0
   0   9   0    1.29    0.74   0
   1   9   0    0.71    0.55   0
   1   9   0    0.66    0.56   0
   1   9   0   -0.10    0.53   0
   2   9   0    4.58    0.79   0
   2   9   0    5.33    0.75   0
   2   9   0    6.81    0.75   0
   3   9   0   -0.47    0.48   0
   3   9   0    0.11    0.72   0
   3   9   0   -0.20    0.52   0
   4   9   0    4.24    0.77   0
   4   9   0    4.72    0.72   0
   4   9   0    4.91    0.80   0
   5   9   0    8.53    0.89   0
   5   9   0    9.64    1.06   0
   5   9   0   10.10    0.80   0
   6   9   0   -0.30    1.22   0
   6   9   0   -0.18    1.07   0
   6   9   0    0.28    0.79   0
   7   9   0   -0.79    0.85   0
   8   9   0    1.35    0.90   0
  -3  10   0    0.32    0.96   0
  -3  10   0    0.57    0.94   0
  -3  10   0    0.51    0.96   0
  -2  10   0    4.21    0.92   0
  -2  10   0    3.79    0.64   0
  -2  10   0    4.04    0.89   0
  -1  10   0    2.59    0.89   0
  -1  10   0    3.12    0.83   0
  -1  10   0    0.80    0.57   0
   0  10   0    1.55    0.81   0
   0  10   0    2.80    0.82   0
   0  10   0    0.47    0.84   0
   1  10   0    0.03    0.58   0
   1  10   0   -0.92    0.82   0
   1  10   0    0.54    0.55   0
   2  10   0    0.49    0.56   0
   2  10   0    0.81    0.81   0
   2  10   0   -0.48    0.77   0
   3  10   0    3.26    0.63   0
   3  10   0    4.01    0.75   0
   3  10   0    3.10    0.85   0
   4  10   0    5.80    0.85   0
   4  10   0    5.79    0.85   0
   4  10   0    6.65    0.82   0
   5  10   0    1.08    0.84   0
   5  10   0    1.53    0.83   0
   5  10   0    1.85    0.58   0
   6  10   0    0.08    1.16   0
   6  10   0    0.19    1.12   0
   6  10   0    0.65    0.85   0
   7  10   0    1.29    0.89   0
  -1  11   0   -0.16    0.70   0
  -1  11   0    1.05    0.97   0
  -1  11   0    0.95    0.93   0
   0  11   0    0.52    0.92   0
   0  11   0   -0.09    0.91   0
   0  11   0    1.53    0.94   0
   1  11   0    2.99    0.91   0
   1  11   0    1.70    0.63   0
   1  11   0    2.13    0.66   0
   2  11   0    0.96    0.61   0
   2  11   0    0.67    0.63   0
   2  11   0    1.05    0.86   0
   3  11   0    0.60    0.91   0
   3  11   0    1.07    0.83   0
   3  11   0    2.16    0.89   0
   4  11   0    2.27    0.92   0
   4  11   0    2.71    0.64   0
   4  11   0    2.22    0.92   0
   5  11   0    2.42    0.97   0
   5  11   0    4.05    0.97   0
   5  11   0    2.34    0.64   0
   6  11   0    0.20    0.98   0
   6  11   0    0.65    0.97   0
   6  11   0   -0.07    0.65   0
   2  12   0    0.62    0.69   0
   2  12   0    1.52    0.99   0
   2  12   0    0.61    0.99   0
   3  12   0   -0.24    0.69   0
   3  12   0   -0.66    0.97   0
   3  12   0    1.08    0.95   0
   4  12   0    0.72    0.97   0
   4  12   0   -1.09    0.99   0
   4  12   0   -0.07    0.99   0
   5  11  -1    0.78    0.98   0
   5  11  -1    1.06    0.92   0
   5  11  -1   -0.06    0.99   0
   4  11  -1    0.70    0.96   0
   4  11  -1    0.35    0.67   0
   4  11  -1    0.95    0.93   0
   3  11  -1    2.12    0.66   0
   3  11  -1    2.61    0.67   0
   3  11  -1    1.76    0.63   0
   2  11  -1    0.71    0.93   0
   2  11  -1    1.33    0.69   0
   2  11  -1    1.79    0.64   0
   1  11  -1    1.01    0.93   0
   1  11  -1    1.39    0.93   0
   1  11  -1    0.81    0.68   0
   0  11  -1    1.53    0.97   0
   0  11  -1    2.31    0.95   0
   0  11  -1    0.92    0.98   0
   7  10  -1    0.32    0.67   0
   6  10  -1    0.39    1.16   0
   6  10  -1    0.07    1.18   0
   6  10  -1   -0.32    0.62   0
   5  10  -1    0.40    0.82   0
   5  10  -1    0.00    0.87   0
   5  10  -1   -0.17    0.88   0
   4  10  -1    1.52    0.84   0
   4  10  -1    0.23    0.85   0
   4  10  -1    0.77    0.88   0
   3  10  -1    0.46    0.84   0
   3  10  -1    0.42    0.85   0
   3  10  -1    0.40    0.58   0
   2  10  -1    0.92    0.85   0
   2  10  -1    0.52    0.84   0
   2  10  -1    0.56    0.82   0
   1  10  -1    2.92    0.81   0
   1  10  -1    2.57    0.83   0
   1  10  -1    2.56    0.83   0
   0  10  -1    0.13    0.83   0
   0  10  -1    0.02    0.85   0
   0  10  -1    0.21    0.61   0
  -1  10  -1   -0.15    0.63   0
  -1  10  -1    1.33    0.89   0
  -1  10  -1    0.96    0.62   0
  -2  10  -1    2.69    0.96   0
  -2  10  -1    3.72    0.93   0
  -2  10  -1    1.19    0.68   0
   8   9  -1    0.31    0.94   0
   7   9  -1    1.43    0.88   0
   6   9  -1    0.49    1.05   0
   6   9  -1    0.55    1.10   0
   6   9  -1   -0.05    0.57   0
   5   9  -1    2.23    0.82   0
   5   9  -1    1.45    0.79   0
   5   9  -1    3.19    0.74   0
   4   9  -1    2.44    0.53   0
   4   9  -1    3.81    0.81   0
   4   9  -1    3.37    0.82   0
   3   9  -1    6.84    0.79   0
   3   9  -1    6.76    0.79   0
   3   9  -1    7.31    0.82   0
   2   9  -1    7.98    0.78   0
   2   9  -1    7.68    0.83   0
   2   9  -1    9.41    0.62   0
   1   9  -1    5.30    0.59   0
   1   9  -1    7.35    0.75   0
   1   9  -1    4.47    0.57   0
   0   9  -1    6.86    0.80   0
   0   9  -1    3.98    0.57   0
   0   9  -1    3.99    0.60   0
  -1   9  -1    2.42    0.78   0
  -1   9  -1    3.13    0.86   0
  -1   9  -1    1.86    0.80   0
  -2   9  -1    7.30    0.90   0
  -2   9  -1    5.92    0.87   0
  -2   9  -1    6.84    0.82   0
  -3   9  -1    6.51    1.11   0
  -3   9  -1    6.81    0.93   0
  -3   9  -1    7.82    0.90   0
  -4   9  -1    0.04    1.23   0
  -4   9  -1    0.79    0.67   0
  -4   9  -1    0.17    0.95   0
   8   8  -1    0.16    0.88   0
   7   8  -1    2.81    0.82   0
   6   8  -1    0.21    1.20   0
   6   8  -1    1.15    0.75   0
   6   8  -1    0.11    1.29   0
   5   8  -1    2.83    0.78   0
   5   8  -1    2.80    0.80   0
   5   8  -1    2.79    0.76   0
   4   8  -1    7.23    0.79   0
   4   8  -1    8.44    0.80   0
   4   8  -1    8.15    0.77   0
   3   8  -1   12.64    0.64   0
   3   8  -1   12.11    0.80   0
   3   8  -1   10.80    0.58   0
   2   8  -1   16.77    0.82   0
   2   8  -1   15.87    0.86   0
   2   8  -1   17.39    0.65   0
   1   8  -1    0.79    0.51   0
   1   8  -1   -0.21    0.70   0
   0   8  -1   -0.51    0.73   0
   0   8  -1   -0.08    0.70   0
  -1   8  -1    0.54    0.75   0
  -1   8  -1   -0.17    0.52   0
  -2   8  -1   22.43    0.96   0
  -2   8  -1   27.11    0.88   0
  -3   8  -1   15.62    0.97   0
  -3   8  -1   15.17    0.86   0
  -3   8  -1   18.37    0.91   0
  -4   8  -1    3.17    0.88   0
  -4   8  -1    2.09    0.87   0
  -4   8  -1    1.61    0.84   0
  -5   8  -1    8.92    1.29   0
  -5   8  -1    9.28    0.96   0
  -5   8  -1    7.55    0.74   0
  -9  -7   1    0.13    0.66   0
   8   7  -1    1.79    0.83   0
  -8  -7   1    0.39    0.59   0
  -7  -7   1    3.96    0.79   0
   7   7  -1    4.62    0.56   0
   6   7  -1    4.47    0.54   0
  -6  -7   1    5.70    0.79   0
   5   7  -1   -0.36    0.71   0
   5   7  -1    0.31    0.89   0
   5   7  -1    1.08    0.88   0
   4   7  -1    1.17    0.67   0
   4   7  -1   -0.21    0.73   0
   4   7  -1    0.90    0.46   0
   3   7  -1   -0.50    0.69   0
   3   7  -1    0.73    0.68   0
   3   7  -1    0.65    0.48   0
   2   7  -1    3.19    0.73   0
   2   7  -1    2.75    0.71   0
   1   7  -1   16.06    0.81   0
   1   7  -1   13.40    0.77   0
   0   7  -1   31.97    0.85   0
   0   7  -1   23.84    0.67   0
  -1   7  -1    2.65    0.51   0
  -1   7  -1    2.52    0.72   0
  -2   7  -1   13.67    0.82   0
  -2   7  -1   11.87    0.84   0
  -3   7  -1   23.44    0.94   0
  -3   7  -1   26.64    0.69   0
  -4   7  -1   11.11    0.86   0
  -4   7  -1    9.13    0.96   0
  -5   7  -1    5.53    0.62   0
  -5   7  -1    4.89    0.91   0
  -5   7  -1    5.85    0.63   0
  -6   7  -1    6.60    0.97   0
  -6   7  -1    6.14    1.30   0
  -6   7  -1    5.85    0.99   0
  -6   7  -1    6.67    1.45   0
  -9  -6   1    0.49    0.63   0
  -8  -6   1    0.22    0.57   0
  -7  -6   1    1.10    0.78   0
   7   6  -1    1.75    0.75   0
   6   6  -1    1.51    0.52   0
  -6  -6   1    2.06    0.52   0
   5   6  -1   27.38    0.83   0
   5   6  -1   24.59    1.28   0
   5   6  -1   26.77    1.38   0
  -5  -6   1   25.90    0.66   0
   4   6  -1   29.29    1.10   0
   4   6  -1   29.50    0.82   0
  -4  -6   1   26.47    0.85   0
   4   6  -1   25.83    0.96   0
   3   6  -1   16.52    0.78   0
   3   6  -1   15.12    0.66   0
   3   6  -1   17.65    0.83   0
   2   6  -1   56.45    0.89   0
   2   6  -1   57.68    1.00   0
   1   6  -1   18.82    0.61   0
   1   6  -1   16.74    0.61   0
   0   6  -1   43.73    0.91   0
   0   6  -1   36.91    0.92   0
  -1   6  -1   23.54    0.89   0
  -1   6  -1   26.64    0.84   0
  -2   6  -1    2.79    0.55   0
  -2   6  -1    4.99    0.51   0
  -3   6  -1   19.53    0.83   0
  -4   6  -1    3.50    0.75   0
  -5   6  -1   -0.58    0.73   0
  -6   6  -1    3.53    0.90   0
  -6   6  -1    3.43    0.91   0
  -6   6  -1    3.07    1.10   0
  -7   6  -1    5.34    0.98   0
  -7   6  -1    4.34    1.45   0
  -7   6  -1    5.73    0.72   0
  -9  -5   1    0.93    0.86   0
  -8  -5   1    4.75    0.56   0
   7   5  -1   23.57    0.84   0
  -7  -5   1   21.00    0.64   0
  -6  -5   1   78.96    0.92   0
   6   5  -1   69.63    0.86   0
  -5  -5   1   93.81    0.96   0
   5   5  -1   90.55    0.92   0
   4   5  -1   72.21    1.49   0
   4   5  -1   52.91    0.81   0
   4   5  -1   68.68    1.43   0
  -4  -5   1   69.80    1.03   0
   3   5  -1   29.94    0.96   0
  -3  -5   1   32.13    0.89   0
   3   5  -1   31.48    0.98   0
   3   5  -1   32.05    0.84   0
   2   5  -1   52.19    1.00   0
   2   5  -1   56.34    1.07   0
   1   5  -1    6.59    0.75   0
   1   5  -1    5.27    0.56   0
   0   5  -1   52.62    0.95   0
   0   5  -1   44.46    0.96   0
  -1   5  -1   20.64    0.86   0
  -1   5  -1   22.11    0.62   0
  -2   5  -1   64.18    0.97   0
  -3   5  -1   35.93    0.84   0
  -4   5  -1    6.62    0.75   0
  -5   5  -1   15.48    0.63   0
  -6   5  -1    5.48    0.82   0
  -6   5  -1    6.13    1.06   0
  -6   5  -1    6.57    0.64   0
  -7   5  -1    5.35    0.95   0
  -7   5  -1    7.15    0.96   0
  -7   5  -1    5.47    1.20   0
 -10  -4   1    4.99    1.00   0
  -9  -4   1    3.19    0.88   0
  -8  -4   1   20.19    0.88   0
  -7  -4   1   15.09    0.59   0
   6   4  -1    1.76    0.48   0
  -6  -4   1    2.25    0.69   0
  -5  -4   1   16.32    0.59   0
   5   4  -1   14.60    0.56   0
   4   4  -1  138.12    2.81   0
   4   4  -1  147.43    1.26   0
   4   4  -1  138.80    2.80   0
  -4  -4   1  146.22    1.29   0
   3   4  -1   28.75    0.81   0
   3   4  -1   26.88    1.00   0
  -3  -4   1   23.94    0.63   0
   2   4  -1  417.99    2.39   0
  -2  -4   1  449.18    2.23   0
   2   4  -1  443.51    2.19   0
   1   4  -1  468.14    2.31   0
   1   4  -1  717.22    2.94   0
   0   4  -1    0.45    0.73   0
   0   4  -1   -0.28    0.72   0
  -1   4  -1   59.58    0.83   0
  -2   4  -1  210.65    1.36   0
  -3   4  -1   67.06    0.99   0
  -4   4  -1    0.59    0.49   0
  -5   4  -1   -0.07    0.70   0
  -6   4  -1    4.69    0.81   0
  -6   4  -1    5.32    0.60   0
  -7   4  -1    0.12    0.84   0
  -7   4  -1   -0.44    0.92   0
  -7   4  -1    0.14    0.90   0
  -8   4  -1    1.21    0.70   0
  -8   4  -1    1.16    0.71   0
  -8   4  -1    1.38    1.19   0
 -10  -3   1    1.57    1.00   0
  -9  -3   1    0.71    0.82   0
  -8  -3   1   43.50    1.00   0
  -7  -3   1   37.09    0.92   0
  -6  -3   1   37.46    0.70   0
  -5  -3   1    7.02    0.71   0
   5   3  -1    8.00    0.51   0
   4   3  -1   10.55    0.69   0
  -4  -3   1    9.09    0.55   0
   3   3  -1   92.73    1.10   0
   3   3  -1   89.59    1.99   0
  -3  -3   1   90.81    1.13   0
   3   3  -1   89.47    1.95   0
   2   3  -1   13.96    0.83   0
  -2  -3   1   12.76    0.65   0
   2   3  -1   14.86    0.87   0
   1   3  -1  182.22    1.78   0
   1   3  -1  161.83    1.54   0
  -1  -3   1  177.86    1.74   0
   0   3  -1  146.14    1.64   0
   0   3  -1  153.70    1.43   0
   0  -3   1  158.59    1.60   0
  -1   3  -1   34.70    0.94   0
  -2   3  -1  261.74    1.56   0
  -3   3  -1   26.97    0.65   0
  -4   3  -1    3.90    0.67   0
  -5   3  -1   64.23    1.03   0
  -5   3  -1   61.22    1.19   0
  -6   3  -1   32.83    0.97   0
  -6   3  -1   32.87    0.76   0
  -7   3  -1    0.14    0.56   0
  -7   3  -1    0.48    0.61   0
  -7   3  -1   -0.52    0.96   0
  -8   3  -1   17.50    1.02   0
  -8   3  -1   15.41    1.02   0
  -8   3  -1   16.32    1.04   0
 -10  -2   1    7.49    0.73   0
  -9  -2   1    4.93    0.65   0
  -8  -2   1   37.55    0.97   0
  -7  -2   1   89.88    1.13   0
  -6  -2   1   44.06    0.92   0
  -5  -2   1    8.26    0.72   0
  -4  -2   1  118.35    1.10   0
   4   2  -1  115.52    1.11   0
   3   2  -1   27.33    0.87   0
  -3  -2   1   26.51    0.88   0
  -2  -2   1  123.46    1.44   0
   2   2  -1  123.85    1.44   0
  -2  -2   1  115.71    2.16   0
   2   2  -1  124.08    2.30   0
  -1  -2   1 9594.60   14.40   0
   1   2  -1 9579.62   14.20   0
  -1  -2   1 9951.52   12.42   0
   1   2  -1 9999.99   12.46   0
   0   2  -1  603.98    3.69   0
   0  -2   1  605.53    3.13   0
   0   2  -1  656.28    3.31   0
   1  -2   1   59.47    1.20   0
  -1   2  -1   59.85    1.16   0
  -2   2  -1  174.72    1.45   0
   2  -2   1  205.13    1.68   0
  -3   2  -1   40.19    0.96   0
  -4   2  -1   42.69    1.04   0
  -4   2  -1   42.43    0.75   0
  -5   2  -1    1.43    0.68   0
  -5   2  -1    1.45    0.67   0
  -6   2  -1    4.46    0.52   0
  -6   2  -1    5.04    0.80   0
  -7   2  -1   10.55    0.83   0
  -7   2  -1   10.06    0.83   0
  -8   2  -1    2.31    0.83   0
  -8   2  -1    2.07    0.83   0
  -8   2  -1    1.88    0.87   0
  -9   2  -1    4.10    1.02   0
  -9   2  -1    3.49    1.03   0
  -9   2  -1    3.65    1.00   0
  -9  -1   1    7.44    0.64   0
  -8  -1   1   -0.31    0.55   0
  -7  -1   1   12.73    0.60   0
  -7  -1   1   12.19    1.47   0
  -7  -1   1   12.23    1.37   0
  -6  -1   1    3.51    0.70   0
  -6  -1   1    3.93    1.07   0
  -6  -1   1    3.36    1.05   0
  -5  -1   1    4.63    1.01   0
  -5  -1   1    4.26    0.67   0
  -5  -1   1    4.94    1.01   0
  -4  -1   1   75.80    0.97   0
  -4  -1   1   77.49    2.06   0
  -4  -1   1   80.72    2.17   0
  -3  -1   1    6.28    1.29   0
  -3  -1   1    6.72    1.33   0
  -3  -1   1    5.74    0.76   0
  -2  -1   1   71.46    2.85   0
  -2  -1   1   73.29    1.34   0
   2   1  -1   64.13    2.66   0
   2   1  -1   68.55    1.32   0
  -1  -1   1  238.64    3.35   0
   1   1  -1  234.22    3.21   0
   1   1  -1  234.82    2.41   0
  -1  -1   1  197.66    2.09   0
   0   1  -1 1418.40    5.98   0
   0  -1   1 1435.39    6.09   0
   0  -1   1 1336.82    6.96   0
   0   1  -1 1315.89    6.98   0
  -1   1  -1   17.89    1.18   0
   1  -1   1   18.38    1.19   0
  -2   1  -1  988.42    3.75   0
   2  -1   1  975.27    3.75   0
  -3   1  -1  386.82    2.26   0
  -3   1  -1  366.94    2.71   0
   3  -1   1  392.03    2.31   0
  -4   1  -1    1.38    0.45   0
  -4   1  -1    0.94    0.66   0
  -5   1  -1    1.24    0.71   0
  -5   1  -1    1.25    0.71   0
  -6   1  -1   88.43    1.19   0
  -6   1  -1   82.96    1.23   0
  -7   1  -1    9.66    0.83   0
  -7   1  -1    9.44    0.84   0
  -8   1  -1    8.08    0.80   0
  -8   1  -1    7.22    0.83   0
  -8   1  -1    7.86    0.89   0
  -9   1  -1   11.90    1.04   0
  -9   1  -1    9.67    1.01   0
  -9   1  -1   10.65    1.01   0
  -9   0   1    5.33    1.46   0
  -9   0   1    4.72    1.36   0
  -9   0   1    5.34    0.91   0
  -8   0   1    5.56    0.80   0
  -8   0   1    4.98    1.05   0
  -8   0   1    5.42    1.07   0
  -7   0   1   24.18    0.96   0
  -7   0   1   26.90    0.86   0
  -7   0   1   24.40    0.99   0
  -6   0   1   52.35    0.80   0
  -6   0   1   51.31    1.14   0
  -6   0   1   57.42    1.32   0
  -5   0   1   10.44    0.80   0
  -5   0   1    9.61    0.92   0
  -5   0   1   10.17    0.68   0
  -4   0   1   44.22    1.25   0
  -4   0   1   40.77    1.09   0
  -4   0   1   39.56    0.78   0
  -3   0   1    2.44    0.83   0
  -3   0   1    1.67    0.75   0
  -3   0   1    2.28    0.83   0
  -2   0   1 1308.49    6.36   0
  -2   0   1 1366.56    4.52   0
   1   0  -1  108.91    2.53   0
  -1   0   1  114.68    2.57   0
   1   0   1  422.84    3.63   0
   1   0   1  403.19    6.52   0
  -1   0  -1  421.89    3.51   0
  -1   0  -1  447.81    6.57   0
  -2   0  -1  370.13    2.82   0
  -2   0  -1  366.09    3.30   0
   2   0   1  364.66    2.73   0
  -3   0  -1    5.76    0.76   0
  -3   0  -1    5.75    0.76   0
   3   0   1    5.66    0.78   0
   4   0   1   54.88    1.09   0
  -4   0  -1   53.03    1.05   0
  -4   0  -1   50.42    1.05   0
  -5   0  -1   86.85    1.25   0
  -5   0  -1   86.56    1.20   0
  -6   0  -1   15.02    0.78   0
  -6   0  -1   16.14    0.83   0
  -7   0  -1   45.49    1.01   0
  -7   0  -1   43.88    1.04   0
  -8   0  -1    6.20    0.86   0
  -8   0  -1    6.47    0.86   0
  -8   0  -1    6.70    1.01   0
  -9   0  -1    4.94    0.98   0
  -9   0  -1    6.39    0.93   0
  -9   0  -1    6.10    0.96   0
  -9   1   1    1.89    0.67   0
  -9   1   1    1.74    0.95   0
  -9   1   1    1.66    1.20   0
  -8   1   1   15.42    0.89   0
  -8   1   1   15.02    1.16   0
  -8   1   1   14.98    0.96   0
  -7   1   1   10.30    0.84   0
  -7   1   1   10.23    0.81   0
  -7   1   1   10.09    0.79   0
  -6   1   1   48.56    1.07   0
  -6   1   1   47.50    0.95   0
  -6   1   1   45.99    1.19   0
  -5   1   1   31.30    0.95   0
  -5   1   1   28.74    0.90   0
  -5   1   1   30.00    0.80   0
  -4   1   1    3.71    0.67   0
  -4   1   1    4.93    0.71   0
  -4   1   1    3.82    0.72   0
  -3   1   1    2.61    0.73   0
  -3   1   1    2.67    0.71   0
  -2   1   1   98.29    1.51   0
  -1   1   1  288.68    2.75   0
   1  -1  -1  275.41    2.74   0
   1   1   1    1.04    1.37   0
  -1  -1  -1    1.05    1.33   0
   1   1   1    1.08    1.30   0
  -2  -1  -1  304.34    3.20   0
   2   1   1  305.69    3.19   0
  -2  -1  -1  325.79    2.74   0
   2   1   1  319.96    2.71   0
   3   1   1    2.12    0.71   0
  -3  -1  -1    1.78    0.70   0
   3   1   1    2.03    0.74   0
  -3  -1  -1    2.39    0.71   0
   4   1   1  308.50    2.50   0
  -4  -1  -1  306.59    2.00   0
  -4  -1  -1  297.98    2.44   0
   4   1   1  292.94    1.95   0
  -5  -1  -1    2.01    0.46   0
  -5  -1  -1    1.73    0.69   0
  -6  -1  -1   48.72    1.23   0
  -6  -1  -1   47.28    0.96   0
  -7  -1  -1   32.87    1.22   0
  -7  -1  -1   30.69    0.89   0
  -7  -1  -1   32.11    1.16   0
  -8  -1  -1    8.81    0.90   0
  -8  -1  -1    9.65    1.11   0
  -8  -1  -1   10.33    0.82   0
  -9  -1  -1    2.94    1.08   0
  -9  -1  -1    3.00    0.88   0
  -9  -1  -1    3.30    1.34   0
 -10  -1  -1    6.00    1.04   0
  -9   2   1    0.16    1.00   0
  -9   2   1    0.71    0.96   0
  -9   2   1   -0.14    0.93   0
  -8   2   1    2.01    0.84   0
  -8   2   1    1.08    0.84   0
  -8   2   1    2.05    0.82   0
  -7   2   1    0.35    0.78   0
  -7   2   1    1.03    0.77   0
  -7   2   1    1.22    0.75   0
  -6   2   1    3.26    0.73   0
  -6   2   1    2.91    0.70   0
  -6   2   1    3.24    0.49   0
  -5   2   1   84.41    1.17   0
  -5   2   1   80.53    1.10   0
  -5   2   1   79.87    1.13   0
  -4   2   1  209.68    1.53   0
  -4   2   1  200.00    1.59   0
  -3   2   1   77.31    1.17   0
  -3   2   1   69.79    1.14   0
  -2   2   1    2.70    0.79   0
  -1   2   1  817.15    3.51   0
   0   2   1  640.82    3.60   0
   0  -2  -1  611.98    3.46   0
  -1  -2  -1 1158.79    5.42   0
   1   2   1 1237.37    5.63   0
  -2  -2  -1  196.87    1.98   0
  -2  -2  -1  182.68    2.57   0
   2   2   1  196.34    1.94   0
   2   2   1  181.08    2.60   0
  -3  -2  -1   65.90    1.06   0
   3   2   1   72.33    1.22   0
  -3  -2  -1   68.24    1.78   0
   3   2   1   69.05    1.75   0
  -4  -2  -1    2.00    0.93   0
  -4  -2  -1    1.95    0.73   0
   4   2   1    2.11    0.88   0
   4   2   1    1.87    0.51   0
   5   2   1   39.26    0.87   0
  -5  -2  -1   38.40    1.34   0
  -5  -2  -1   39.07    0.88   0
  -6  -2  -1    6.93    0.50   0
  -6  -2  -1    6.74    1.05   0
  -7  -2  -1    0.68    0.99   0
  -7  -2  -1    0.32    1.05   0
  -7  -2  -1    0.49    0.73   0
  -8  -2  -1    4.07    1.32   0
  -8  -2  -1    4.23    1.38   0
  -8  -2  -1    4.76    0.77   0
  -9  -2  -1    4.10    0.86   0
 -10  -2  -1    0.09    0.96   0
  -8   3   1   -0.15    0.93   0
  -8   3   1    0.15    0.92   0
  -8   3   1    0.63    0.84   0
  -7   3   1    3.84    0.85   0
  -7   3   1    2.45    0.62   0
  -7   3   1    2.67    0.62   0
  -6   3   1   10.72    0.84   0
  -6   3   1   10.41    0.78   0
  -6   3   1   10.38    0.78   0
  -5   3   1   48.77    0.97   0
  -5   3   1   46.60    0.95   0
  -4   3   1   60.62    0.99   0
  -4   3   1   55.02    0.95   0
  -3   3   1  163.12    1.30   0
  -3   3   1  146.79    1.23   0
  -2   3   1   29.68    0.74   0
  -1   3   1  110.09    1.32   0
   0   3   1   26.73    1.02   0
   1   3   1    0.55    0.86   0
  -2  -3  -1   86.57    1.54   0
   2   3   1   89.29    1.16   0
   2   3   1   89.04    1.57   0
   3   3   1  151.90    2.23   0
  -3  -3  -1  139.05    1.30   0
   3   3   1  152.91    1.35   0
  -3  -3  -1  152.01    2.25   0
  -4  -3  -1    6.32    1.10   0
   4   3   1    7.16    0.75   0
   4   3   1    6.46    1.11   0
  -4  -3  -1    6.63    0.56   0
   5   3   1   34.79    0.85   0
  -5  -3  -1   36.83    0.87   0
   6   3   1   12.06    0.70   0
  -6  -3  -1   10.54    0.55   0
  -7  -3  -1   41.51    0.79   0
  -8  -3  -1   42.60    0.99   0
  -9  -3  -1    8.78    0.63   0
 -10  -3  -1    6.57    0.99   0
  -8   4   1    0.18    0.91   0
  -8   4   1    1.05    0.96   0
  -8   4   1    0.22    0.94   0
  -7   4   1    0.53    0.84   0
  -7   4   1    0.75    0.83   0
  -7   4   1    1.22    0.85   0
  -6   4   1    9.14    0.82   0
  -6   4   1    8.62    0.57   0
  -6   4   1    6.89    0.77   0
  -5   4   1    9.60    0.80   0
  -5   4   1    8.60    0.77   0
  -4   4   1   37.40    0.93   0
  -4   4   1   43.86    0.95   0
  -3   4   1   19.05    0.78   0
  -3   4   1   21.14    0.82   0
  -2   4   1   22.28    0.81   0
  -2   4   1   23.83    0.67   0
  -1   4   1   32.71    0.85   0
   0   4   1   42.99    0.83   0
   1   4   1   34.06    1.00   0
   2   4   1   52.00    1.02   0
   2   4   1   49.37    1.08   0
   3   4   1   16.74    0.79   0
   3   4   1   15.74    1.04   0
  -4  -4  -1  165.82    1.39   0
   4   4   1  169.97    1.37   0
   4   4   1  161.24    2.45   0
   5   4   1  121.32    1.20   0
  -5  -4  -1  123.70    1.22   0
  -6  -4  -1   10.57    0.56   0
   6   4   1   10.24    0.73   0
   7   4   1   14.09    0.60   0
  -7  -4  -1   13.53    0.58   0
  -8  -4  -1    0.89    0.54   0
  -9  -4  -1    0.45    0.60   0
 -10  -4  -1    0.51    0.98   0
  -7   5   1    3.36    0.89   0
  -7   5   1    3.77    0.89   0
  -7   5   1    3.73    0.89   0
  -6   5   1    8.14    0.84   0
  -6   5   1    8.69    0.81   0
  -5   5   1    0.90    0.70   0
  -5   5   1    1.55    0.68   0
  -4   5   1   11.10    0.75   0
  -4   5   1   12.72    0.74   0
  -3   5   1    2.90    0.74   0
  -3   5   1    1.43    0.76   0
  -2   5   1   38.37    0.86   0
  -2   5   1   35.27    0.83   0
  -1   5   1   36.09    0.82   0
  -1   5   1   40.56    0.84   0
   0   5   1   31.99    0.67   0
   1   5   1   11.39    0.59   0
   2   5   1   40.48    0.75   0
   2   5   1   41.53    0.81   0
   3   5   1   74.64    0.90   0
   3   5   1   96.99    1.37   0
   4   5   1   11.30    0.56   0
   4   5   1   12.43    1.04   0
  -5  -5  -1    1.62    0.69   0
   5   5   1    1.47    1.06   0
   5   5   1    1.05    0.49   0
   5   5   1    1.33    1.08   0
   6   5   1    0.66    0.49   0
  -6  -5  -1    1.53    0.72   0
  -7  -5  -1    1.66    0.74   0
   7   5   1    0.34    0.52   0
  -8  -5  -1    9.09    0.79   0
   8   5   1    7.50    0.76   0
  -9  -5  -1   13.10    0.71   0
 -10  -5  -1    1.65    0.72   0
  -7   6   1    0.93    0.96   0
  -7   6   1    1.64    0.70   0
  -7   6   1    1.07    0.98   0
  -6   6   1   15.63    0.73   0
  -6   6   1   15.99    0.98   0
  -5   6   1    3.85    0.81   0
  -5   6   1    3.87    0.78   0
  -4   6   1    6.70    0.55   0
  -4   6   1    8.69    0.79   0
  -3   6   1  184.61    1.23   0
  -3   6   1  165.10    1.22   0
  -2   6   1   42.48    0.92   0
  -2   6   1   36.49    0.71   0
  -1   6   1    0.80    0.49   0
  -1   6   1   -0.03    0.49   0
   0   6   1    1.50    0.48   0
   0   6   1    2.58    0.48   0
   1   6   1   11.28    0.76   0
   1   6   1   10.35    0.74   0
   1   6   1    8.87    0.55   0
   2   6   1   23.68    0.79   0
   2   6   1   23.90    0.85   0
   2   6   1   20.81    0.78   0
   3   6   1   28.05    0.91   0
   3   6   1   19.95    0.62   0
   3   6   1   24.95    0.90   0
   4   6   1   26.11    1.08   0
   4   6   1   18.01    0.62   0
   4   6   1   21.76    0.94   0
   5   6   1   44.15    1.40   0
   5   6   1   43.02    0.89   0
   5   6   1   45.63    1.36   0
   6   6   1   42.62    0.90   0
  -7  -6  -1    3.78    0.74   0
   7   6   1    3.15    0.69   0
  -8  -6  -1   -0.30    0.55   0
   8   6   1   -0.66    0.56   0
  -9  -6  -1    2.25    0.64   0
  -6   7   1    0.51    0.93   0
  -6   7   1    1.25    0.93   0
  -5   7   1    0.77    0.84   0
  -5   7   1    0.41    0.81   0
  -4   7   1    2.24    0.55   0
  -4   7   1    2.74    0.77   0
  -3   7   1   15.16    0.63   0
  -3   7   1   19.06    0.84   0
  -2   7   1   40.10    0.74   0
  -2   7   1   51.50    0.97   0
  -1   7   1   16.89    0.78   0
  -1   7   1   14.48    0.77   0
   0   7   1    0.65    0.50   0
   0   7   1    1.54    0.69   0
   1   7   1    0.29    0.50   0
   1   7   1    0.83    0.48   0
   1   7   1    0.23    0.71   0
   2   7   1   48.35    0.95   0
   2   7   1   48.15    0.80   0
   2   7   1   37.43    0.73   0
   3   7   1  151.82    1.44   0
   3   7   1  127.91    1.08   0
   3   7   1  157.56    1.48   0
   4   7   1  225.02    1.81   0
   4   7   1  246.26    1.95   0
   4   7   1  191.43    1.27   0
   5   7   1   22.24    1.00   0
   5   7   1   25.46    1.13   0
   5   7   1   24.10    0.81   0
   6   7   1    3.70    1.35   0
   6   7   1    3.80    1.41   0
   6   7   1    3.63    0.74   0
   7   7   1   17.34    0.82   0
   8   7   1    1.56    0.53   0
   9   7   1    5.26    0.65   0
  -5   8   1    8.95    0.94   0
  -5   8   1   10.00    0.95   0
  -4   8   1    3.59    0.80   0
  -4   8   1    3.05    0.61   0
  -3   8   1   48.27    1.01   0
  -3   8   1   41.66    0.79   0
  -2   8   1   44.45    0.77   0
  -2   8   1   51.44    0.99   0
  -1   8   1   10.92    0.79   0
  -1   8   1   11.87    0.58   0
   0   8   1   38.81    0.89   0
   0   8   1   35.32    0.86   0
   0   8   1   33.05    0.93   0
   1   8   1   11.50    0.60   0
   1   8   1   12.78    0.76   0
   1   8   1   12.81    0.74   0
   2   8   1    0.75    0.71   0
   2   8   1   -0.06    0.50   0
   2   8   1   -0.25    0.71   0
   3   8   1   12.40    0.77   0
   3   8   1   11.48    0.79   0
   3   8   1   12.47    0.74   0
   4   8   1    3.12    0.52   0
   4   8   1    3.63    0.75   0
   4   8   1    3.28    0.74   0
   5   8   1    0.16    0.77   0
   5   8   1    1.03    0.52   0
   5   8   1   -0.15    0.74   0
   6   8   1    8.04    1.28   0
   6   8   1    8.07    0.57   0
   6   8   1    7.84    1.08   0
   7   8   1   -0.04    0.53   0
   8   8   1   -0.70    0.60   0
   9   8   1    4.98    0.96   0
  -4   9   1    1.69    0.93   0
  -4   9   1    1.14    0.63   0
  -3   9   1    0.29    0.85   0
  -3   9   1   -0.12    0.62   0
  -2   9   1    4.69    0.82   0
  -2   9   1    5.17    0.80   0
  -1   9   1   -0.15    0.57   0
  -1   9   1   -0.20    0.54   0
  -1   9   1   -0.27    0.56   0
   0   9   1    4.03    0.79   0
   0   9   1    4.28    0.75   0
   0   9   1    6.76    0.78   0
   1   9   1    1.80    0.74   0
   1   9   1    1.73    0.73   0
   1   9   1    1.90    0.53   0
   2   9   1    8.10    0.58   0
   2   9   1   10.97    0.58   0
   2   9   1   11.44    0.83   0
   3   9   1   21.10    0.88   0
   3   9   1   17.85    0.63   0
   3   9   1   21.22    0.87   0
   4   9   1   26.07    0.82   0
   4   9   1   25.84    0.93   0
   4   9   1   24.54    0.95   0
   5   9   1    3.49    0.54   0
   5   9   1    4.14    0.81   0
   5   9   1    4.83    0.98   0
   6   9   1    1.16    0.78   0
   6   9   1    2.90    1.01   0
   6   9   1    2.80    1.06   0
   7   9   1   10.77    0.64   0
   8   9   1    2.59    0.92   0
   9   9   1   -0.06    0.62   0
  -3  10   1    3.25    0.66   0
  -3  10   1    1.59    0.97   0
  -3  10   1    1.35    0.67   0
  -2  10   1   10.47    1.00   0
  -2  10   1   12.64    0.95   0
  -2  10   1    9.86    0.67   0
  -1  10   1    3.92    0.85   0
  -1  10   1    2.93    0.58   0
  -1  10   1    4.41    0.62   0
   0  10   1    7.79    0.81   0
   0  10   1    5.36    0.57   0
   0  10   1    3.76    0.60   0
   1  10   1   18.03    0.88   0
   1  10   1   16.29    0.86   0
   1  10   1   16.81    0.89   0
   2  10   1   11.62    0.83   0
   2  10   1   10.64    0.85   0
   2  10   1   11.41    0.84   0
   3  10   1    4.46    0.82   0
   3  10   1    2.58    0.55   0
   3  10   1    4.85    0.85   0
   4  10   1    0.70    0.85   0
   4  10   1   -0.32    0.76   0
   4  10   1    0.70    0.84   0
   5  10   1    0.23    0.79   0
   5  10   1    0.60    0.81   0
   5  10   1    0.17    0.83   0
   6  10   1    0.78    1.07   0
   6  10   1    1.06    0.85   0
   6  10   1    1.17    0.88   0
   7  10   1    0.21    1.78   0
   7  10   1    0.15    1.70   0
   7  10   1    0.33    0.87   0
   8  10   1    1.16    0.96   0
  -2  11   1    1.01    0.95   0
  -2  11   1   -0.12    0.98   0
  -2  11   1    1.29    0.98   0
  -1  11   1   -0.30    0.91   0
  -1  11   1    1.38    0.90   0
  -1  11   1    0.92    0.91   0
   0  11   1    0.35    0.59   0
   0  11   1    0.97    0.61   0
   0  11   1   -0.19    0.85   0
   1  11   1    0.61    0.57   0
   1  11   1    0.65    0.63   0
   1  11   1    1.24    0.86   0
   2  11   1   -0.12    0.82   0
   2  11   1    0.57    0.85   0
   2  11   1    0.68    0.86   0
   3  11   1    0.58    0.61   0
   3  11   1    0.19    0.62   0
   3  11   1    0.39    0.86   0
   4  11   1   -0.27    0.90   0
   4  11   1    0.57    0.62   0
   4  11   1   -0.43    0.88   0
   5  11   1    1.74    0.84   0
   5  11   1   -0.23    0.90   0
   5  11   1   -0.55    0.89   0
   6  11   1    0.49    0.63   0
   6  11   1    0.02    0.95   0
   6  11   1    0.56    1.17   0
   7  11   1    0.56    1.57   0
   7  11   1    0.47    1.46   0
   7  11   1    0.22    0.95   0
   0  12   1    0.54    0.99   0
   1  12   1    0.93    0.96   0
   1  12   1    0.53    0.65   0
   1  12   1    0.54    0.98   0
   2  12   1    1.11    0.97   0
   2  12   1   -0.11    0.64   0
   2  12   1   -0.33    0.93   0
   3  12   1    1.71    0.70   0
   3  12   1    1.93    0.67   0
   3  12   1    1.16    0.93   0
   4  12   1    0.72    0.97   0
   4  12   1    2.09    0.68   0
   4  12   1    0.97    0.70   0
   5  12   1   -1.01    0.99   0
   5  12   1   -0.02    0.99   0
   5  12   1    0.37    0.95   0
   4  11  -2    0.40    1.01   0
   4  11  -2   -0.18    1.02   0
   4  11  -2   -0.42    0.99   0
   3  11  -2    1.84    1.00   0
   3  11  -2    0.70    1.00   0
   3  11  -2    1.36    0.94   0
   2  11  -2    0.91    0.96   0
   2  11  -2    2.60    0.97   0
   2  11  -2    1.65    0.67   0
   1  11  -2    0.97    0.97   0
   1  11  -2    1.50    0.95   0
   1  11  -2    1.44    0.98   0
   6  10  -2    1.53    0.94   0
   6  10  -2    0.21    1.27   0
   6  10  -2    0.67    1.26   0
   5  10  -2    3.31    0.98   0
   5  10  -2    4.04    0.85   0
   5  10  -2    2.62    0.96   0
   4  10  -2    3.06    0.90   0
   4  10  -2    2.57    0.61   0
   4  10  -2    3.34    0.92   0
   3  10  -2    3.03    0.61   0
   3  10  -2    2.26    0.91   0
   3  10  -2    2.50    0.89   0
   2  10  -2    0.60    0.65   0
   2  10  -2    0.79    0.84   0
   2  10  -2    1.71    0.88   0
   1  10  -2    0.27    0.86   0
   1  10  -2    0.27    0.86   0
   1  10  -2    0.72    0.85   0
   0  10  -2    2.00    0.89   0
   0  10  -2   -0.51    0.88   0
   0  10  -2    2.61    0.89   0
  -1  10  -2    0.88    0.90   0
  -1  10  -2    0.98    0.92   0
  -1  10  -2    1.95    0.67   0
  -2  10  -2    0.70    0.98   0
  -2  10  -2    1.35    0.68   0
  -2  10  -2    0.87    0.67   0
   7   9  -2    3.76    0.91   0
   6   9  -2    1.16    1.15   0
   6   9  -2    1.78    1.32   0
   6   9  -2    0.10    0.83   0
   5   9  -2    0.86    0.86   0
   5   9  -2    0.86    0.84   0
   5   9  -2    0.98    0.79   0
   4   9  -2    1.70    0.81   0
   4   9  -2    1.93    0.78   0
   4   9  -2    1.43    0.83   0
   3   9  -2    3.52    0.56   0
   3   9  -2    4.27    0.84   0
   3   9  -2    4.95    0.89   0
   2   9  -2    0.95    0.61   0
   2   9  -2    1.28    0.82   0
   2   9  -2    0.78    0.75   0
   1   9  -2    1.07    0.78   0
   1   9  -2   -0.21    0.83   0
   0   9  -2    1.89    0.77   0
   0   9  -2    2.44    0.83   0
  -1   9  -2    0.30    0.58   0
  -1   9  -2   -0.12    0.83   0
  -2   9  -2    5.09    0.62   0
  -2   9  -2    4.97    1.05   0
  -3   9  -2    1.90    0.93   0
  -3   9  -2    0.83    0.66   0
  -3   9  -2    2.49    1.14   0
   8   8  -2    0.70    0.64   0
   7   8  -2    0.65    0.83   0
   6   8  -2    0.54    0.54   0
   6   8  -2    0.83    1.37   0
   6   8  -2    0.66    1.37   0
   5   8  -2    0.23    0.76   0
   5   8  -2    0.66    0.98   0
   5   8  -2    0.89    0.79   0
   4   8  -2    0.05    0.76   0
   4   8  -2    0.32    0.69   0
   4   8  -2   -0.63    0.75   0
   3   8  -2    0.49    0.75   0
   3   8  -2    1.46    0.71   0
   3   8  -2    1.07    0.76   0
   2   8  -2    0.04    0.76   0
   2   8  -2    0.49    0.72   0
   1   8  -2    2.43    0.72   0
   1   8  -2    3.48    0.75   0
   0   8  -2    7.09    0.59   0
   0   8  -2    7.37    0.80   0
  -1   8  -2    0.32    0.57   0
  -1   8  -2    0.78    0.73   0
  -2   8  -2    0.20    0.81   0
  -2   8  -2    1.07    0.58   0
  -3   8  -2    1.42    0.85   0
  -3   8  -2    1.89    0.87   0
  -4   8  -2    3.00    0.68   0
  -4   8  -2    2.92    1.15   0
  -5   8  -2    3.30    1.00   0
  -8  -7   2    1.01    0.87   0
  -7  -7   2    3.84    0.86   0
   7   7  -2    2.67    0.59   0
   6   7  -2    6.83    0.59   0
  -6  -7   2    7.61    0.81   0
   5   7  -2    9.46    0.74   0
   5   7  -2    9.51    1.08   0
   5   7  -2    9.06    1.03   0
  -5  -7   2   10.22    0.78   0
   4   7  -2    9.41    0.83   0
   4   7  -2    7.92    0.56   0
   4   7  -2    9.43    0.80   0
   3   7  -2   42.36    1.01   0
   3   7  -2   40.36    0.90   0
   2   7  -2   31.87    0.68   0
   2   7  -2   40.26    0.78   0
   1   7  -2   11.11    0.77   0
   1   7  -2    9.10    0.82   0
   0   7  -2   14.42    0.82   0
   0   7  -2   17.05    0.76   0
  -1   7  -2    2.90    0.74   0
  -1   7  -2    0.93    0.74   0
  -2   7  -2    0.72    0.73   0
  -2   7  -2    0.55    0.73   0
  -3   7  -2    2.27    0.78   0
  -3   7  -2    1.47    0.94   0
  -4   7  -2    1.67    0.84   0
  -4   7  -2    0.89    1.06   0
  -5   7  -2    0.73    1.44   0
  -5   7  -2    2.05    0.89   0
  -5   7  -2    1.18    1.41   0
  -6   7  -2    1.69    1.01   0
  -9  -6   2    5.34    0.93   0
  -8  -6   2   10.11    0.88   0
   7   6  -2    6.19    0.59   0
  -7  -6   2    7.22    0.82   0
   6   6  -2    0.74    0.52   0
  -6  -6   2    0.16    0.51   0
   5   6  -2    0.36    0.88   0
  -5  -6   2   -0.36    0.74   0
   5   6  -2    0.29    1.01   0
   5   6  -2   -0.07    0.51   0
   4   6  -2   15.45    0.87   0
  -4  -6   2   16.24    0.59   0
   4   6  -2   16.47    0.89   0
   4   6  -2   15.36    0.75   0
   3   6  -2    0.82    0.70   0
   3   6  -2    0.52    0.74   0
   2   6  -2   23.20    0.66   0
   2   6  -2   25.43    0.82   0
   1   6  -2    1.65    0.69   0
   1   6  -2    1.78    0.49   0
   0   6  -2    1.66    0.72   0
   0   6  -2    1.95    0.73   0
  -1   6  -2   45.19    0.89   0
  -1   6  -2   42.35    0.97   0
  -2   6  -2   40.28    0.93   0
  -2   6  -2   35.33    1.00   0
  -3   6  -2    2.42    0.52   0
  -3   6  -2    1.77    0.74   0
  -4   6  -2    2.09    0.96   0
  -4   6  -2    1.84    0.79   0
  -5   6  -2   10.28    1.29   0
  -5   6  -2   12.66    0.88   0
  -5   6  -2   10.61    1.18   0
  -6   6  -2    2.60    0.64   0
  -9  -5   2   -0.01    0.90   0
  -8  -5   2   -0.28    0.58   0
  -7  -5   2    3.15    0.55   0
  -6  -5   2    8.30    0.79   0
   6   5  -2    8.21    0.56   0
  -5  -5   2    2.34    0.68   0
   5   5  -2    1.36    0.48   0
   4   5  -2    3.22    0.84   0
  -4  -5   2    3.22    0.71   0
   4   5  -2    3.14    0.69   0
   4   5  -2    3.10    0.72   0
  -3  -5   2    4.22    0.52   0
   3   5  -2    4.43    0.67   0
   3   5  -2    4.78    0.73   0
   2   5  -2  153.28    1.37   0
   2   5  -2  159.80    1.50   0
  -2  -5   2  152.25    1.38   0
   1   5  -2  139.16    1.35   0
   1   5  -2  139.46    1.19   0
   0   5  -2   83.98    1.20   0
   0   5  -2   90.71    1.12   0
  -1   5  -2  150.62    1.57   0
  -1   5  -2  163.23    1.19   0
  -2   5  -2   48.11    1.09   0
  -2   5  -2   47.24    0.78   0
  -3   5  -2    8.58    0.98   0
  -3   5  -2    8.80    0.71   0
  -4   5  -2    2.20    0.89   0
  -4   5  -2    2.40    0.54   0
  -5   5  -2    0.72    0.94   0
  -5   5  -2    0.88    0.53   0
  -6   5  -2    4.66    1.39   0
  -6   5  -2    5.15    0.84   0
  -7   5  -2   -0.26    0.96   0
  -7   5  -2    0.47    0.91   0
  -9  -4   2    1.47    0.88   0
  -8  -4   2   17.37    0.91   0
  -7  -4   2   19.13    0.63   0
  -6  -4   2   15.99    0.60   0
  -5  -4   2    0.67    0.48   0
   5   4  -2    0.21    0.66   0
   4   4  -2   87.18    1.82   0
   4   4  -2   82.72    1.72   0
   4   4  -2   85.76    0.90   0
  -4  -4   2   93.19    1.09   0
   3   4  -2   18.58    0.90   0
   3   4  -2   18.90    0.78   0
  -3  -4   2   18.35    0.77   0
  -2  -4   2  765.66    2.78   0
   2   4  -2  770.44    3.13   0
   2   4  -2  760.42    2.76   0
   1   4  -2   79.60    1.07   0
   1   4  -2   94.73    1.29   0
  -1  -4   2   89.63    1.29   0
  -1  -4   2   81.63    1.09   0
   0  -4   2   23.24    0.68   0
   0   4  -2   22.00    0.84   0
   0   4  -2   21.51    0.68   0
   1  -4   2    4.95    0.50   0
  -1   4  -2    4.47    0.69   0
  -1   4  -2    3.81    0.73   0
  -2   4  -2    0.30    0.86   0
  -2   4  -2    0.34    0.49   0
  -3   4  -2    1.62    0.66   0
  -4   4  -2    2.13    0.50   0
  -5   4  -2    0.06    0.90   0
  -5   4  -2   -0.24    0.50   0
  -6   4  -2    1.43    0.80   0
  -6   4  -2    1.51    0.97   0
  -7   4  -2    4.29    0.61   0
  -7   4  -2    3.64    1.44   0
  -8   4  -2    8.10    1.06   0
  -8   4  -2    8.45    1.02   0
  -9  -3   2    3.07    0.64   0
  -8  -3   2    3.19    0.82   0
  -7  -3   2   16.36    0.64   0
  -6  -3   2   54.97    0.94   0
  -5  -3   2   63.88    0.98   0
  -4  -3   2    4.31    0.70   0
   4   3  -2    3.62    0.50   0
  -3  -3   2   17.43    0.74   0
   3   3  -2   16.47    1.05   0
  -3  -3   2   17.70    1.08   0
   3   3  -2   16.76    0.73   0
   2   3  -2   94.61    1.22   0
  -2  -3   2   99.33    1.43   0
  -2  -3   2   95.85    1.24   0
   2   3  -2   91.85    1.40   0
  -1  -3   2  179.23    1.73   0
  -1  -3   2  146.22    1.40   0
   1   3  -2  162.20    1.51   0
   1   3  -2  167.24    1.61   0
   0   3  -2   77.23    1.25   0
   0  -3   2   86.02    1.20   0
   0   3  -2   83.40    1.18   0
  -1   3  -2  130.38    1.71   0
  -1   3  -2  137.00    1.19   0
   1  -3   2  148.62    1.35   0
  -2   3  -2   66.40    0.86   0
   2  -3   2   71.25    1.03   0
  -2   3  -2   59.80    1.47   0
  -3   3  -2    0.10    0.67   0
   3  -3   2    0.14    0.66   0
  -4   3  -2   16.77    0.61   0
  -4   3  -2   15.58    0.97   0
  -5   3  -2    3.25    0.89   0
  -5   3  -2    3.62    0.74   0
  -6   3  -2    6.49    0.56   0
  -6   3  -2    6.54    1.00   0
  -7   3  -2    3.40    1.08   0
  -7   3  -2    3.57    0.86   0
  -8   3  -2    1.00    0.63   0
  -8   3  -2    0.35    0.88   0
  -8   3  -2    0.67    1.15   0
  -9  -2   2    0.70    0.88   0
  -8  -2   2    0.80    0.81   0
  -7  -2   2    2.02    0.75   0
  -6  -2   2    2.26    0.69   0
  -5  -2   2   11.06    0.72   0
  -4  -2   2    2.93    0.63   0
   3   2  -2  271.30    3.29   0
   3   2  -2  287.23    1.71   0
  -3  -2   2  283.73    1.73   0
  -3  -2   2  295.78    3.49   0
  -2  -2   2    9.17    0.64   0
  -2  -2   2    9.88    0.95   0
   2   2  -2    9.26    0.63   0
   2   2  -2    9.68    0.98   0
   1   2  -2    1.73    0.86   0
   1   2  -2    2.08    0.89   0
  -1  -2   2    1.38    0.60   0
  -1  -2   2    1.64    0.63   0
   0   2  -2  173.43    1.94   0
   0   2  -2  176.82    1.61   0
   0  -2   2  167.71    1.91   0
   0  -2   2  176.17    1.59   0
  -1   2  -2   18.73    0.88   0
   1  -2   2   19.78    0.69   0
  -1   2  -2   17.11    1.09   0
   2  -2   2  158.09    1.47   0
  -2   2  -2  157.69    1.32   0
  -3   2  -2   41.27    0.78   0
   3  -2   2   43.20    0.96   0
  -4   2  -2    3.98    0.67   0
  -4   2  -2    3.36    0.80   0
   4  -2   2    3.66    0.48   0
  -5   2  -2   12.71    0.78   0
  -5   2  -2   12.11    0.82   0
  -6   2  -2    1.11    0.89   0
  -6   2  -2    0.91    0.73   0
  -7   2  -2    0.04    0.96   0
  -7   2  -2    0.50    0.79   0
  -8   2  -2    2.89    1.06   0
  -8   2  -2    4.78    0.89   0
  -9   2  -2    0.44    1.03   0
  -9   2  -2   -0.43    1.00   0
  -9   2  -2   -0.24    1.20   0
  -9  -1   2    6.57    0.90   0
  -8  -1   2    8.86    0.82   0
  -7  -1   2   33.12    0.88   0
  -6  -1   2   38.11    2.35   0
  -6  -1   2   40.58    0.72   0
  -6  -1   2   39.76    2.41   0
  -5  -1   2   -0.43    0.46   0
  -5  -1   2    0.29    1.07   0
  -5  -1   2    0.11    1.01   0
  -4  -1   2    4.47    0.51   0
  -4  -1   2    4.68    1.17   0
  -4  -1   2    5.04    1.20   0
  -3  -1   2    0.47    0.51   0
   3   1  -2    0.13    0.87   0
  -3  -1   2    0.43    0.87   0
  -2  -1   2    8.12    0.88   0
   2   1  -2    8.69    0.95   0
  -2  -1   2    8.77    0.81   0
   1   1  -2  198.48    2.22   0
  -1  -1   2  186.15    1.78   0
   1   1  -2  186.48    1.80   0
  -1  -1   2  200.06    2.27   0
   0  -1   2 2059.53    6.00   0
   0   1  -2 2021.28    5.80   0
   0   1  -2 1952.27    6.97   0
   0  -1   2 1935.67    6.94   0
  -1   1  -2  213.37    1.90   0
  -1   1  -2  185.12    3.78   0
   1  -1   2  204.53    1.76   0
  -2   1  -2  250.03    1.77   0
   2  -1   2  260.71    1.92   0
   3  -1   2 1016.43    3.40   0
  -3   1  -2  967.80    5.66   0
  -3   1  -2  954.15    3.14   0
  -4   1  -2    8.06    0.92   0
  -4   1  -2    8.32    0.72   0
   4  -1   2    7.62    0.73   0
  -5   1  -2  112.39    1.21   0
  -5   1  -2  104.34    1.44   0
  -6   1  -2  115.79    1.66   0
  -6   1  -2  116.31    1.13   0
  -7   1  -2   64.42    1.36   0
  -7   1  -2   65.88    1.13   0
  -8   1  -2    2.27    0.82   0
  -8   1  -2    1.80    0.85   0
  -9   1  -2   30.52    1.42   0
  -9   1  -2   27.12    1.12   0
  -9   1  -2   33.60    1.17   0
  -9   0   2    1.00    0.89   0
  -8   0   2   10.02    0.85   0
  -8   0   2    8.34    1.14   0
  -8   0   2    8.66    1.34   0
  -7   0   2    8.81    1.02   0
  -7   0   2    9.61    1.04   0
  -7   0   2    7.19    0.58   0
  -6   0   2    0.09    0.86   0
  -6   0   2    1.37    0.69   0
  -6   0   2    0.53    0.88   0
  -5   0   2    7.00    0.52   0
  -5   0   2    7.90    0.78   0
  -5   0   2    7.75    0.90   0
  -4   0   2    9.64    0.78   0
  -4   0   2   10.50    0.74   0
  -3   0   2  250.68    1.61   0
  -3   0   2  264.48    2.50   0
  -2   0   2    0.73    0.78   0
   2   0  -2   -0.57    0.74   0
  -1   0   2  143.86    2.15   0
   1   0  -2  143.17    2.15   0
   0   0   2 1089.26    5.02   0
   0   0  -2 1050.53    4.84   0
   1   0   2  670.08    3.53   0
  -1   0  -2  705.60    3.67   0
   2   0   2   80.95    1.36   0
  -2   0  -2   83.84    1.38   0
   2   0   2   74.89    2.30   0
  -3   0  -2  209.41    2.36   0
  -3   0  -2  210.84    1.78   0
   3   0   2  212.70    1.83   0
  -4   0  -2   24.13    0.74   0
  -4   0  -2   25.60    0.95   0
   4   0   2   26.91    0.83   0
   5   0   2   55.25    1.05   0
  -5   0  -2   49.67    1.07   0
  -5   0  -2   48.06    0.85   0
  -6   0  -2   34.55    0.97   0
  -6   0  -2   36.61    0.92   0
  -7   0  -2    8.97    0.78   0
  -7   0  -2   10.22    0.83   0
  -8   0  -2    0.09    0.81   0
  -8   0  -2    0.51    0.80   0
  -9   0  -2    3.64    0.90   0
  -9   0  -2    2.32    0.88   0
  -9   0  -2    3.40    0.94   0
  -9   1   2    4.22    0.72   0
  -9   1   2    4.74    1.22   0
  -9   1   2    4.18    1.28   0
  -8   1   2    2.44    0.88   0
  -8   1   2    4.08    0.84   0
  -8   1   2    2.89    1.08   0
  -7   1   2    2.11    0.74   0
  -7   1   2    2.20    0.95   0
  -7   1   2    1.96    0.54   0
  -6   1   2    5.06    0.80   0
  -6   1   2    5.93    0.74   0
  -6   1   2    5.82    0.74   0
  -5   1   2    1.15    0.69   0
  -5   1   2    1.24    0.64   0
  -5   1   2    0.89    0.72   0
  -4   1   2   57.48    0.98   0
  -4   1   2   63.40    1.17   0
  -4   1   2   58.21    1.12   0
  -3   1   2  135.27    1.55   0
   2  -1  -2    7.19    0.79   0
  -2   1   2    6.39    0.63   0
  -1   1   2  843.75    4.13   0
   1  -1  -2  824.45    4.09   0
   0  -1  -2 1780.24    6.25   0
   0   1   2 1808.84    6.37   0
  -1  -1  -2  764.19    4.24   0
   1   1   2  777.42    4.23   0
   2   1   2   25.24    1.13   0
  -2  -1  -2   26.29    1.10   0
   2   1   2   24.13    0.92   0
   3   1   2   27.42    0.95   0
  -3  -1  -2   26.39    0.99   0
   3   1   2   25.53    0.96   0
  -3  -1  -2   25.06    0.95   0
   4   1   2  271.96    2.05   0
   4   1   2  286.62    2.11   0
  -4  -1  -2  284.59    2.08   0
  -4  -1  -2  276.80    2.08   0
  -5  -1  -2    0.63    0.68   0
  -5  -1  -2    0.16    0.67   0
   5   1   2    0.54    0.69   0
  -6  -1  -2   39.77    1.02   0
  -6  -1  -2   41.25    0.97   0
  -7  -1  -2   76.99    1.41   0
  -7  -1  -2   70.82    1.18   0
  -8  -1  -2   15.32    0.88   0
  -8  -1  -2   15.21    0.99   0
  -9  -1  -2    8.76    1.01   0
  -9  -1  -2    8.32    0.93   0
  -9  -1  -2    8.19    0.95   0
 -10  -1  -2   16.36    1.13   0
 -10  -1  -2   20.15    1.79   0
 -10  -1  -2   17.88    1.46   0
  -9   2   2    0.23    1.04   0
  -9   2   2    0.08    0.72   0
  -9   2   2    0.27    0.99   0
  -8   2   2    0.19    0.86   0
  -8   2   2    0.07    0.83   0
  -8   2   2    0.21    0.87   0
  -7   2   2   19.11    0.92   0
  -7   2   2   18.28    0.84   0
  -7   2   2   20.39    1.10   0
  -6   2   2    5.52    0.76   0
  -6   2   2    6.17    0.74   0
  -6   2   2    5.63    0.71   0
  -5   2   2   13.39    0.78   0
  -5   2   2   14.82    0.80   0
  -5   2   2   15.06    0.83   0
  -4   2   2   54.38    1.00   0
  -4   2   2   58.14    1.05   0
  -3   2   2  158.21    1.49   0
  -2   2   2  175.80    1.56   0
   1  -2  -2  540.76    2.81   0
  -1   2   2  563.99    2.86   0
   0  -2  -2  360.05    2.58   0
   0   2   2  379.20    2.75   0
  -1  -2  -2  357.95    2.81   0
   1   2   2  357.70    2.82   0
   2   2   2   42.50    1.28   0
   2   2   2   41.95    1.23   0
  -2  -2  -2   40.21    1.24   0
   3   2   2  503.83    2.76   0
  -3  -2  -2  506.62    3.21   0
  -3  -2  -2  509.20    2.79   0
   3   2   2  500.26    3.17   0
   4   2   2  437.40    2.36   0
  -4  -2  -2  430.95    2.87   0
   4   2   2  442.28    2.86   0
  -4  -2  -2  437.51    2.37   0
   5   2   2   20.84    0.64   0
  -5  -2  -2   22.47    0.93   0
   5   2   2   23.20    0.93   0
  -5  -2  -2   22.91    0.83   0
  -6  -2  -2   47.13    0.81   0
  -6  -2  -2   50.11    1.14   0
   6   2   2   50.40    1.15   0
  -7  -2  -2   26.69    1.01   0
  -7  -2  -2   26.79    0.85   0
  -8  -2  -2    5.94    0.61   0
  -8  -2  -2    4.86    0.81   0
  -8  -2  -2    6.22    1.05   0
  -9  -2  -2    2.85    1.23   0
  -9  -2  -2    4.07    0.85   0
  -9  -2  -2    2.77    1.12   0
 -10  -2  -2    3.44    0.97   0
  -8   3   2    2.29    0.92   0
  -8   3   2    1.97    0.91   0
  -8   3   2    1.52    0.89   0
  -7   3   2    7.28    0.85   0
  -7   3   2    7.49    0.58   0
  -7   3   2    7.14    0.87   0
  -6   3   2   20.67    0.68   0
  -6   3   2   22.17    0.85   0
  -6   3   2   24.04    0.91   0
  -5   3   2    9.25    0.75   0
  -5   3   2    8.20    0.60   0
  -4   3   2   91.31    1.16   0
  -4   3   2   83.26    1.09   0
  -3   3   2   12.50    0.60   0
  -2   3   2  137.05    1.39   0
  -1   3   2   15.28    0.67   0
   0   3   2    1.09    0.60   0
   0  -3  -2    1.36    0.82   0
   1   3   2  489.12    2.73   0
  -1  -3  -2  508.94    2.85   0
   2   3   2  816.67    3.78   0
   2   3   2  847.34    3.32   0
  -2  -3  -2  733.71    3.52   0
   3   3   2   78.14    1.45   0
   3   3   2   83.26    1.23   0
  -3  -3  -2   78.24    1.40   0
  -4  -3  -2    0.34    0.75   0
   4   3   2    0.16    0.50   0
  -4  -3  -2    0.48    0.72   0
   4   3   2   -0.01    0.88   0
  -5  -3  -2   28.86    1.18   0
   5   3   2   31.05    0.83   0
  -5  -3  -2   29.57    0.84   0
   5   3   2   30.73    1.16   0
  -6  -3  -2   49.94    1.38   0
  -6  -3  -2   52.24    0.96   0
   6   3   2   54.98    1.41   0
   6   3   2   53.44    0.93   0
  -7  -3  -2    8.35    0.77   0
  -7  -3  -2    8.85    1.13   0
  -8  -3  -2    0.80    0.76   0
  -8  -3  -2    0.98    1.49   0
  -8  -3  -2    1.33    1.53   0
  -9  -3  -2    0.34    0.82   0
 -10  -3  -2    4.44    0.96   0
  -8   4   2    0.68    0.94   0
  -8   4   2   -0.45    0.94   0
  -8   4   2    0.73    0.95   0
  -7   4   2   13.36    0.90   0
  -7   4   2   15.16    0.92   0
  -7   4   2   16.03    0.93   0
  -6   4   2    4.04    0.74   0
  -6   4   2    3.93    0.76   0
  -6   4   2    3.13    0.56   0
  -5   4   2   28.09    0.92   0
  -5   4   2   33.45    0.94   0
  -4   4   2  529.83    2.21   0
  -4   4   2  492.71    2.16   0
  -3   4   2  205.62    1.50   0
  -3   4   2  227.30    1.54   0
  -2   4   2   59.71    0.86   0
  -1   4   2   21.91    0.80   0
   0   4   2   16.76    0.83   0
  -1  -4  -2   11.09    0.84   0
   1   4   2   10.30    0.87   0
   2   4   2    0.89    0.56   0
  -2  -4  -2    1.67    0.74   0
   2   4   2    0.74    0.75   0
   3   4   2   40.31    1.09   0
   3   4   2   43.30    0.99   0
  -3  -4  -2   36.97    1.03   0
   4   4   2    2.04    0.75   0
  -4  -4  -2    3.03    0.89   0
   4   4   2    2.36    0.71   0
   5   4   2    2.73    0.68   0
   5   4   2    3.50    0.98   0
  -5  -4  -2    3.41    0.71   0
  -5  -4  -2    3.20    1.00   0
   6   4   2   17.35    0.62   0
   6   4   2   19.64    1.42   0
  -6  -4  -2   19.11    0.82   0
  -6  -4  -2   17.77    1.44   0
  -7  -4  -2    3.88    0.55   0
   7   4   2    3.96    0.74   0
  -8  -4  -2    8.29    0.79   0
  -9  -4  -2    7.79    0.66   0
  -7   5   2    4.33    0.90   0
  -7   5   2    3.85    0.92   0
  -7   5   2    4.11    0.97   0
  -6   5   2   13.26    0.67   0
  -6   5   2   12.59    0.66   0
  -5   5   2    0.24    0.79   0
  -5   5   2    1.14    0.52   0
  -4   5   2  152.07    1.31   0
  -4   5   2  156.66    1.20   0
  -3   5   2  379.38    1.87   0
  -3   5   2  331.49    1.64   0
  -2   5   2    2.09    0.68   0
  -1   5   2   37.66    0.69   0
   0   5   2  108.78    1.17   0
   1   5   2    6.48    0.75   0
   2   5   2  191.48    1.47   0
   2   5   2  176.68    1.46   0
   3   5   2  878.75    2.76   0
   3   5   2  840.18    3.33   0
   4   5   2   82.92    0.95   0
   4   5   2   98.56    1.49   0
   5   5   2   46.74    0.92   0
   5   5   2   48.58    1.37   0
   6   5   2  135.22    3.15   0
   6   5   2  131.31    1.09   0
  -7  -5  -2   14.76    0.82   0
   7   5   2   13.16    0.59   0
  -8  -5  -2    0.41    0.78   0
   8   5   2    0.50    0.78   0
  -7   6   2    1.62    0.97   0
  -7   6   2    1.00    0.64   0
  -7   6   2    1.13    0.67   0
  -6   6   2    2.51    0.90   0
  -6   6   2    3.93    0.90   0
  -5   6   2    1.64    0.78   0
  -5   6   2    0.97    0.57   0
  -4   6   2   59.82    1.03   0
  -4   6   2   53.85    0.80   0
  -3   6   2   51.29    0.94   0
  -3   6   2   47.99    0.77   0
  -2   6   2    9.67    0.74   0
  -2   6   2    9.18    0.74   0
  -1   6   2   85.65    0.91   0
   0   6   2   18.01    0.60   0
   1   6   2   11.94    0.75   0
   2   6   2    0.45    0.47   0
   2   6   2    1.09    0.67   0
   3   6   2   51.69    0.96   0
   3   6   2   52.29    1.05   0
   4   6   2  162.62    1.18   0
   4   6   2  160.11    1.66   0
   5   6   2   16.45    1.05   0
   5   6   2   18.43    0.78   0
   6   6   2   42.52    1.65   0
   6   6   2   40.61    1.65   0
   6   6   2   44.67    0.89   0
   7   6   2    9.09    0.58   0
   8   6   2    8.29    0.60   0
   9   6   2    0.70    0.62   0
  -6   7   2   11.05    0.72   0
  -6   7   2   10.60    0.72   0
  -5   7   2    2.85    0.57   0
  -5   7   2    3.51    0.62   0
  -4   7   2    3.12    0.55   0
  -4   7   2    2.93    0.77   0
  -3   7   2   59.31    0.97   0
  -3   7   2   61.17    0.84   0
  -2   7   2   12.57    0.78   0
  -2   7   2   13.17    0.58   0
  -1   7   2    5.58    0.72   0
  -1   7   2    5.82    0.70   0
   0   7   2   35.57    0.69   0
   1   7   2    0.51    0.51   0
   2   7   2    2.11    0.49   0
   2   7   2    2.43    0.72   0
   3   7   2   14.19    0.81   0
   3   7   2   14.87    0.77   0
   4   7   2    2.14    0.74   0
   4   7   2    2.10    0.73   0
   5   7   2    1.35    0.48   0
   5   7   2    2.83    0.95   0
   5   7   2    2.03    0.76   0
   6   7   2   75.54    0.89   0
   6   7   2   73.54    1.75   0
   6   7   2   75.44    1.68   0
   7   7   2   21.17    0.65   0
   8   7   2    7.73    0.59   0
   9   7   2   10.77    0.91   0
  -5   8   2    4.28    0.93   0
  -5   8   2    3.22    0.88   0
  -4   8   2    1.96    0.59   0
  -4   8   2    1.90    0.84   0
  -3   8   2    3.02    0.78   0
  -3   8   2    2.02    0.56   0
  -2   8   2    1.25    0.52   0
  -2   8   2    2.23    0.75   0
  -1   8   2    1.51    0.54   0
  -1   8   2    0.50    0.75   0
   0   8   2   25.25    0.66   0
   0   8   2   23.07    0.63   0
   1   8   2   57.59    0.82   0
   1   8   2   60.20    1.00   0
   1   8   2   63.09    0.98   0
   2   8   2   71.61    1.05   0
   2   8   2   66.18    0.99   0
   2   8   2   74.46    1.08   0
   3   8   2   19.86    0.61   0
   3   8   2   23.74    0.86   0
   3   8   2   25.49    0.86   0
   4   8   2   10.20    0.80   0
   4   8   2    8.99    0.79   0
   4   8   2    8.02    0.75   0
   5   8   2    2.64    0.53   0
   5   8   2    1.52    0.79   0
   5   8   2    2.10    0.78   0
   6   8   2    7.83    1.11   0
   6   8   2    5.38    0.53   0
   6   8   2    8.42    1.03   0
   7   8   2    1.07    0.75   0
   8   8   2   12.55    0.89   0
   9   8   2    0.24    0.64   0
  -5   9   2    1.32    0.73   0
  -4   9   2    0.82    0.62   0
  -4   9   2    0.79    0.61   0
  -3   9   2    3.53    0.83   0
  -3   9   2    2.05    0.83   0
  -2   9   2    4.67    0.81   0
  -2   9   2    3.68    0.59   0
  -1   9   2    4.25    0.78   0
  -1   9   2    4.19    0.78   0
   0   9   2   23.41    0.68   0
   0   9   2   22.59    0.87   0
   1   9   2   13.05    0.79   0
   1   9   2   10.92    0.81   0
   1   9   2   13.63    0.80   0
   2   9   2    4.01    0.71   0
   2   9   2    2.33    0.51   0
   2   9   2    4.43    0.71   0
   3   9   2   11.61    0.78   0
   3   9   2   11.97    0.81   0
   3   9   2   11.08    0.80   0
   4   9   2    4.66    0.75   0
   4   9   2    3.85    0.75   0
   4   9   2    4.66    0.76   0
   5   9   2    2.46    0.70   0
   5   9   2    1.61    0.74   0
   5   9   2    1.67    0.76   0
   6   9   2    0.02    0.80   0
   6   9   2    1.44    0.75   0
   6   9   2    0.27    1.03   0
   7   9   2    0.37    1.52   0
   7   9   2    0.08    0.79   0
   7   9   2    0.57    1.47   0
   8   9   2    1.46    0.61   0
   9   9   2    1.78    0.69   0
  -3  10   2    1.02    0.92   0
  -3  10   2    1.37    0.91   0
  -2  10   2   -0.62    0.85   0
  -2  10   2    0.49    0.84   0
  -1  10   2   -0.54    0.81   0
  -1  10   2    0.47    0.87   0
  -1  10   2    0.17    0.58   0
   0  10   2    2.47    0.80   0
   0  10   2    1.94    0.56   0
   0  10   2    1.57    0.55   0
   1  10   2    2.55    0.78   0
   1  10   2    1.90    0.54   0
   1  10   2    2.06    0.79   0
   2  10   2    1.51    0.57   0
   2  10   2    1.04    0.76   0
   2  10   2    2.21    0.76   0
   3  10   2    3.66    0.78   0
   3  10   2    2.97    0.55   0
   3  10   2    3.06    0.74   0
   4  10   2    0.36    0.73   0
   4  10   2   -0.44    0.55   0
   4  10   2    0.41    0.79   0
   5  10   2    1.27    0.84   0
   5  10   2    0.73    0.77   0
   5  10   2    0.67    0.53   0
   6  10   2    1.81    0.81   0
   6  10   2    1.74    0.88   0
   6  10   2    1.80    0.88   0
   7  10   2    0.34    1.41   0
   7  10   2   -0.79    0.58   0
   7  10   2   -0.17    1.12   0
   8  10   2    1.28    0.91   0
  -2  11   2    2.92    0.98   0
  -2  11   2    1.22    0.96   0
  -2  11   2    0.94    0.67   0
  -1  11   2    1.37    0.89   0
  -1  11   2    0.97    0.89   0
  -1  11   2    2.11    0.91   0
   0  11   2    2.36    0.62   0
   0  11   2    3.31    0.88   0
   0  11   2    5.59    0.91   0
   1  11   2    2.24    0.86   0
   1  11   2    1.03    0.57   0
   1  11   2    2.30    0.85   0
   2  11   2    1.79    0.79   0
   2  11   2    0.83    0.85   0
   2  11   2   -0.07    0.58   0
   3  11   2    4.25    0.62   0
   3  11   2    2.93    0.59   0
   3  11   2    4.47    0.84   0
   4  11   2    1.08    0.84   0
   4  11   2    0.54    0.84   0
   4  11   2    0.44    0.82   0
   5  11   2    0.48    0.60   0
   5  11   2   -0.17    0.89   0
   5  11   2    0.34    0.87   0
   6  11   2    1.69    0.89   0
   6  11   2    2.45    0.91   0
   6  11   2    2.94    0.61   0
   7  11   2    1.20    1.30   0
   7  11   2    1.66    1.21   0
   7  11   2    1.30    0.66   0
   0  12   2    0.88    0.96   0
   0  12   2    1.49    0.99   0
   0  12   2    0.67    0.98   0
   1  12   2    2.03    0.91   0
   1  12   2    1.08    0.95   0
   1  12   2    0.54    0.69   0
   2  12   2   -0.10    0.65   0
   2  12   2    0.13    0.92   0
   2  12   2    1.82    0.65   0
   3  12   2    1.36    0.93   0
   3  12   2    0.91    0.92   0
   3  12   2   -0.44    0.91   0
   4  12   2   -0.57    0.94   0
   4  12   2    0.55    0.90   0
   4  12   2   -0.73    0.93   0
   5  12   2    0.75    0.99   0
   5  12   2    1.26    0.97   0
   5  12   2   -0.41    0.90   0
   6  12   2    0.40    0.62   0
   6  12   2    0.93    1.02   0
   6  12   2   -0.19    1.02   0
   5  10  -3    1.97    0.92   0
   5  10  -3    0.20    1.21   0
   5  10  -3    0.62    1.01   0
   4  10  -3    0.46    0.69   0
   4  10  -3    1.76    0.87   0
   4  10  -3    1.18    0.99   0
   3  10  -3    0.70    0.61   0
   3  10  -3    0.87    0.70   0
   3  10  -3    1.70    0.96   0
   2  10  -3    0.07    0.63   0
   2  10  -3    1.47    0.91   0
   2  10  -3    0.08    0.92   0
   1  10  -3   -0.11    0.90   0
   1  10  -3   -0.60    0.65   0
   1  10  -3   -0.15    0.92   0
   0  10  -3    0.37    0.93   0
   0  10  -3    1.33    0.98   0
   0  10  -3    0.18    0.95   0
  -1  10  -3    1.09    1.18   0
  -1  10  -3    0.41    0.97   0
  -1  10  -3   -0.19    1.01   0
   7   9  -3    0.55    0.97   0
   6   9  -3    0.35    1.43   0
   6   9  -3    0.44    0.66   0
   6   9  -3    0.74    1.39   0
   5   9  -3    0.10    0.85   0
   5   9  -3    0.65    0.90   0
   5   9  -3    0.77    0.91   0
   4   9  -3    3.40    0.61   0
   4   9  -3    4.60    0.96   0
   4   9  -3    4.27    0.96   0
   3   9  -3    7.99    0.87   0
   3   9  -3    6.69    0.90   0
   3   9  -3    5.66    0.63   0
   2   9  -3    2.22    0.87   0
   2   9  -3    2.17    0.61   0
   1   9  -3    2.36    0.83   0
   1   9  -3    3.96    0.87   0
   0   9  -3    2.26    0.84   0
   0   9  -3    1.84    0.86   0
  -1   9  -3    1.54    0.84   0
  -1   9  -3    1.23    0.86   0
  -2   9  -3    2.76    1.15   0
  -2   9  -3    2.56    0.66   0
  -3   9  -3    0.92    0.96   0
  -3   9  -3    0.52    1.21   0
   7   8  -3    0.05    0.88   0
   6   8  -3    1.38    0.83   0
   6   8  -3    0.30    1.46   0
   6   8  -3    0.13    1.41   0
   5   8  -3    2.01    1.07   0
   5   8  -3    1.55    0.83   0
   5   8  -3    1.78    0.76   0
   4   8  -3    0.86    0.74   0
   4   8  -3   -0.07    0.85   0
   4   8  -3    1.08    0.52   0
   3   8  -3    2.14    0.76   0
   3   8  -3    1.75    0.75   0
   2   8  -3    0.69    0.53   0
   2   8  -3    1.23    0.77   0
   1   8  -3    2.72    0.71   0
   1   8  -3    3.11    0.78   0
   0   8  -3    0.65    0.74   0
   0   8  -3    0.83    0.74   0
  -1   8  -3   -0.11    0.56   0
  -1   8  -3    0.11    0.81   0
  -2   8  -3    2.10    1.04   0
  -2   8  -3    2.12    0.83   0
  -3   8  -3    1.52    1.14   0
  -3   8  -3    2.49    0.89   0
  -4   8  -3   -0.03    0.94   0
  -8  -7   3    1.32    0.95   0
  -7  -7   3    2.93    0.86   0
  -6  -7   3    1.77    0.56   0
   6   7  -3    1.91    0.78   0
   5   7  -3    1.53    0.75   0
   5   7  -3    2.15    1.00   0
  -5  -7   3    2.27    0.77   0
   5   7  -3    1.99    1.04   0
   4   7  -3    2.02    0.73   0
   4   7  -3    2.09    0.78   0
   3   7  -3    1.65    0.73   0
   3   7  -3    1.53    0.75   0
   2   7  -3   -0.05    0.54   0
   2   7  -3    0.82    0.73   0
   1   7  -3    0.53    0.49   0
   1   7  -3    0.29    0.48   0
   0   7  -3    6.10    0.77   0
   0   7  -3    7.31    0.78   0
  -1   7  -3    4.25    0.73   0
  -1   7  -3    5.10    0.54   0
  -2   7  -3    4.13    0.97   0
  -2   7  -3    5.67    0.81   0
  -3   7  -3    0.46    0.97   0
  -3   7  -3    0.35    0.79   0
  -4   7  -3    2.70    0.86   0
  -4   7  -3    0.83    1.74   0
  -5   7  -3    5.39    0.70   0
  -9  -6   3    0.49    0.68   0
  -8  -6   3    1.32    0.63   0
  -7  -6   3    0.62    0.83   0
  -6  -6   3    7.37    0.79   0
   6   6  -3    6.52    0.78   0
   5   6  -3    0.19    0.89   0
   5   6  -3    0.36    0.96   0
  -5  -6   3    0.47    0.72   0
   5   6  -3   -0.42    0.49   0
  -4  -6   3    1.18    0.48   0
   4   6  -3    1.39    0.51   0
   4   6  -3    1.33    0.92   0
   3   6  -3   62.58    0.89   0
  -3  -6   3   78.03    0.94   0
   3   6  -3   88.11    1.24   0
   2   6  -3   10.72    0.57   0
   2   6  -3   15.76    0.80   0
   1   6  -3   14.11    0.60   0
   1   6  -3   13.57    0.79   0
   0   6  -3   14.99    0.59   0
   0   6  -3   14.23    0.77   0
  -1   6  -3   14.22    0.85   0
  -1   6  -3   17.73    0.80   0
  -2   6  -3   12.22    0.83   0
  -2   6  -3   13.47    0.77   0
  -3   6  -3   15.23    1.10   0
  -3   6  -3   16.89    0.62   0
  -4   6  -3    7.90    1.63   0
  -4   6  -3    9.93    0.82   0
  -5   6  -3    4.10    0.62   0
  -6   6  -3    0.62    0.65   0
  -9  -5   3    0.15    0.65   0
  -8  -5   3    1.23    0.85   0
  -7  -5   3    5.94    0.80   0
  -6  -5   3    8.44    0.59   0
   5   5  -3   13.23    1.43   0
  -5  -5   3   14.04    0.80   0
   5   5  -3   13.00    1.34   0
   5   5  -3   14.01    0.78   0
   4   5  -3   50.62    0.77   0
   4   5  -3   55.66    1.32   0
  -4  -5   3   55.39    0.98   0
   3   5  -3   12.36    0.80   0
  -3  -5   3   12.56    0.80   0
   3   5  -3    9.78    0.57   0
   2   5  -3   27.60    0.69   0
   2   5  -3   31.22    0.83   0
  -2  -5   3   28.54    0.71   0
   1   5  -3  174.99    1.52   0
   1   5  -3  171.78    1.28   0
  -1  -5   3  141.65    1.18   0
   0  -5   3    3.36    0.53   0
   0   5  -3    3.92    0.74   0
   0   5  -3    4.99    0.74   0
  -1   5  -3    0.56    0.71   0
  -1   5  -3    0.94    0.72   0
   1  -5   3    0.42    0.49   0
  -2   5  -3   11.47    0.72   0
  -2   5  -3    8.31    0.81   0
  -3   5  -3    0.14    0.97   0
  -3   5  -3   -0.58    0.72   0
  -4   5  -3    0.29    1.48   0
  -4   5  -3    0.45    1.53   0
  -4   5  -3    1.81    0.73   0
  -5   5  -3    2.51    0.56   0
  -6   5  -3    2.25    0.66   0
  -7   5  -3    3.84    1.04   0
  -9  -4   3    1.19    0.90   0
  -8  -4   3    4.52    0.61   0
  -7  -4   3   15.57    0.84   0
  -6  -4   3   52.11    0.99   0
  -5  -4   3   29.67    0.64   0
   5   4  -3   29.96    0.63   0
   4   4  -3    0.93    0.67   0
  -4  -4   3    0.93    0.49   0
   4   4  -3    1.25    0.85   0
  -3  -4   3   18.70    0.78   0
  -3  -4   3   19.34    0.87   0
   3   4  -3   16.01    0.57   0
   3   4  -3   17.19    0.87   0
   2   4  -3    3.17    0.69   0
   2   4  -3    2.44    0.71   0
  -2  -4   3    3.51    0.68   0
  -2  -4   3    1.89    0.52   0
   1   4  -3   41.78    0.93   0
  -1  -4   3   33.87    0.75   0
  -1  -4   3   40.20    0.79   0
   1   4  -3   37.72    0.92   0
   0   4  -3    4.17    0.51   0
   0   4  -3    3.57    0.53   0
   0  -4   3    4.53    0.72   0
  -1   4  -3   87.14    1.08   0
  -1   4  -3   79.48    1.32   0
   1  -4   3   84.53    0.93   0
  -2   4  -3   24.38    1.08   0
   2  -4   3   29.00    0.88   0
  -2   4  -3   25.46    0.67   0
  -3   4  -3    5.65    1.09   0
   3  -4   3    6.46    0.71   0
  -3   4  -3    6.18    0.50   0
  -4   4  -3   15.35    0.61   0
  -5   4  -3   12.81    0.81   0
  -6   4  -3   15.22    0.88   0
  -7   4  -3    0.99    0.63   0
  -9  -3   3    1.46    0.86   0
  -8  -3   3   -0.84    0.77   0
  -7  -3   3   -0.47    0.72   0
  -6  -3   3    2.61    0.73   0
  -5  -3   3    2.27    0.69   0
   4   3  -3   39.35    0.69   0
   4   3  -3   41.51    1.50   0
  -4  -3   3   41.30    0.88   0
  -4  -3   3   40.09    1.36   0
   3   3  -3   17.57    0.90   0
  -3  -3   3   16.59    0.76   0
   3   3  -3   13.12    0.55   0
  -3  -3   3   17.82    0.90   0
   2   3  -3  155.59    1.46   0
  -2  -3   3  159.85    1.63   0
   2   3  -3  162.07    1.61   0
  -2  -3   3  138.78    1.25   0
  -1  -3   3 1040.32    3.50   0
  -1  -3   3  978.34    3.37   0
   1   3  -3 1012.30    3.43   0
   1   3  -3  990.66    3.42   0
   0   3  -3  211.51    1.58   0
   0  -3   3  192.87    1.76   0
   0  -3   3  215.82    1.63   0
   0   3  -3  177.86    1.73   0
  -1   3  -3  109.62    1.70   0
  -1   3  -3  117.51    1.20   0
   1  -3   3  111.57    1.05   0
  -2   3  -3  535.46    4.23   0
   2  -3   3  590.67    2.31   0
  -2   3  -3  564.01    2.13   0
   3  -3   3   80.57    1.04   0
  -3   3  -3   80.56    1.03   0
  -3   3  -3   68.50    2.87   0
  -4   3  -3    3.40    0.49   0
   4  -3   3    3.81    0.71   0
  -5   3  -3   24.24    0.84   0
  -6   3  -3   10.19    0.84   0
  -7   3  -3    1.18    0.84   0
  -8   3  -3   14.45    1.04   0
  -9  -2   3    0.81    0.64   0
  -8  -2   3    9.44    0.85   0
  -7  -2   3   14.14    0.78   0
  -6  -2   3   11.09    0.55   0
  -5  -2   3   31.31    0.66   0
  -4  -2   3  145.43    1.26   0
  -4  -2   3  144.41    2.50   0
   4   2  -3  136.40    2.40   0
   3   2  -3   30.91    1.12   0
  -3  -2   3   32.08    1.09   0
  -3  -2   3   33.49    0.81   0
   2   2  -3   35.18    0.93   0
  -2  -2   3   34.70    0.93   0
   2   2  -3   35.07    1.02   0
  -2  -2   3   35.99    1.02   0
  -1  -2   3  158.40    1.46   0
  -1  -2   3  194.84    1.67   0
   1   2  -3  192.62    1.71   0
   1   2  -3  193.98    1.77   0
   0  -2   3   43.61    1.08   0
   0  -2   3   47.63    1.05   0
   0   2  -3   44.95    1.09   0
   0   2  -3   49.72    1.06   0
  -1   2  -3    2.93    0.73   0
   1  -2   3    3.45    0.51   0
  -1   2  -3    3.10    0.51   0
  -2   2  -3    2.45    0.69   0
   2  -2   3    1.37    0.66   0
  -3   2  -3   20.46    0.76   0
   3  -2   3   18.57    0.61   0
  -4   2  -3    3.16    0.70   0
   4  -2   3    2.08    0.73   0
  -5   2  -3   19.12    1.71   0
  -5   2  -3   19.31    0.63   0
   5  -2   3   20.56    0.81   0
  -6   2  -3   28.00    0.71   0
  -6   2  -3   28.42    1.62   0
  -7   2  -3    7.35    0.83   0
  -8   2  -3   17.77    0.72   0
  -9   2  -3   38.43    1.05   0
  -9  -1   3   11.60    0.96   0
  -8  -1   3   18.56    0.92   0
  -7  -1   3    5.92    0.56   0
  -6  -1   3   19.61    0.79   0
  -5  -1   3    1.39    0.67   0
  -5  -1   3    0.71    0.94   0
  -5  -1   3    0.55    0.97   0
  -4  -1   3   29.21    1.25   0
  -4  -1   3   29.92    0.84   0
   4   1  -3   27.55    1.21   0
  -3  -1   3    2.74    0.66   0
  -3  -1   3    2.83    0.76   0
   3   1  -3    2.83    0.76   0
   2   1  -3   28.09    0.98   0
  -2  -1   3   24.27    0.70   0
  -2  -1   3   28.08    0.98   0
  -1  -1   3  358.76    2.44   0
   1   1  -3  346.03    2.38   0
  -1  -1   3  345.84    2.24   0
   0  -1   3  111.45    1.60   0
   0  -1   3  112.00    1.33   0
   0   1  -3  118.84    1.47   0
   1  -1   3    6.74    0.81   0
   1  -1   3    5.94    0.98   0
  -1   1  -3    6.66    0.61   0
  -2   1  -3   25.57    0.87   0
   2  -1   3   24.96    0.88   0
   3  -1   3  448.42    2.19   0
  -3   1  -3  450.51    2.18   0
  -4   1  -3  130.20    1.13   0
   4  -1   3  134.70    1.18   0
  -5   1  -3   16.27    0.78   0
  -5   1  -3   14.36    1.18   0
   5  -1   3   16.44    0.79   0
  -6   1  -3    1.69    1.01   0
  -6   1  -3    2.14    0.76   0
  -7   1  -3    1.96    0.76   0
  -7   1  -3    1.01    0.94   0
  -8   1  -3    1.37    0.85   0
  -8   1  -3    0.54    1.02   0
  -9   1  -3    3.88    1.01   0
  -9   0   3    2.98    0.94   0
  -8   0   3    0.95    0.58   0
  -8   0   3    1.14    1.88   0
  -8   0   3    1.16    1.84   0
  -7   0   3   -0.27    0.79   0
  -7   0   3    0.10    1.12   0
  -7   0   3    0.19    1.17   0
  -6   0   3    2.38    0.90   0
  -6   0   3    2.51    0.50   0
  -6   0   3    2.44    0.92   0
  -5   0   3    6.74    0.73   0
  -5   0   3    6.81    0.92   0
  -5   0   3    5.74    0.76   0
  -4   0   3   29.50    0.81   0
  -4   0   3   30.15    1.00   0
  -3   0   3   35.13    1.08   0
   3   0  -3   34.51    1.02   0
  -3   0   3   36.29    0.88   0
  -2   0   3  172.17    1.90   0
   2   0  -3  171.70    1.88   0
   1   0  -3  589.13    3.25   0
  -1   0   3  566.21    3.10   0
   0   0  -3   10.90    0.98   0
   0   0   3    9.92    0.75   0
   1   0   3  459.81    2.59   0
  -1   0  -3  450.15    2.45   0
   2   0   3   86.25    1.14   0
  -2   0  -3   90.03    1.28   0
   3   0   3    5.27    0.78   0
  -3   0  -3    5.61    0.76   0
   4   0   3   51.30    0.99   0
  -4   0  -3   45.56    0.83   0
   5   0   3    0.70    0.49   0
  -5   0  -3    0.93    0.78   0
  -5   0  -3    0.38    0.50   0
   6   0   3   22.63    0.86   0
  -6   0  -3   19.54    0.92   0
  -6   0  -3   21.56    0.82   0
  -7   0  -3    8.68    0.96   0
  -7   0  -3    8.45    0.82   0
  -8   0  -3    6.92    0.89   0
  -8   0  -3    6.01    0.83   0
  -9   0  -3    8.25    1.02   0
  -9   1   3    1.26    1.44   0
  -9   1   3    1.92    0.64   0
  -9   1   3    1.20    1.43   0
  -8   1   3    8.67    1.16   0
  -8   1   3    9.82    1.17   0
  -8   1   3   10.04    0.88   0
  -7   1   3   22.14    0.86   0
  -7   1   3   19.31    0.95   0
  -7   1   3   20.04    0.99   0
  -6   1   3   23.31    0.65   0
  -6   1   3   25.81    1.12   0
  -6   1   3   22.61    0.93   0
  -5   1   3  237.13    1.56   0
  -5   1   3  264.45    2.19   0
  -5   1   3  230.06    1.90   0
  -4   1   3   69.10    0.86   0
  -4   1   3   71.04    1.21   0
   3  -1  -3   17.09    0.81   0
  -3   1   3   18.81    0.84   0
   2  -1  -3  516.17    2.83   0
  -2   1   3  534.65    2.85   0
   1  -1  -3  932.32    3.86   0
  -1   1   3  910.95    3.77   0
   0   1   3   11.62    0.82   0
   0  -1  -3   11.16    1.10   0
  -1  -1  -3  545.05    2.94   0
   1   1   3  545.01    2.91   0
  -2  -1  -3   58.59    1.06   0
   2   1   3   59.02    1.24   0
   3   1   3   10.49    0.79   0
   3   1   3   10.81    0.64   0
  -3  -1  -3   11.44    0.62   0
   4   1   3  141.61    1.71   0
  -4  -1  -3  146.31    1.48   0
   4   1   3  145.11    1.32   0
   5   1   3  198.03    1.53   0
  -5  -1  -3  200.10    1.64   0
  -5  -1  -3  192.92    1.88   0
  -6  -1  -3  121.53    1.36   0
  -6  -1  -3  115.00    1.45   0
   6   1   3  122.28    1.37   0
  -7  -1  -3   12.59    0.81   0
  -7  -1  -3   12.31    0.86   0
  -8  -1  -3   15.61    0.90   0
  -8  -1  -3   16.16    0.91   0
  -9  -1  -3    1.25    0.94   0
 -10  -1  -3    0.72    1.26   0
 -10  -1  -3   -0.07    1.35   0
  -9   2   3    4.44    1.07   0
  -9   2   3    4.87    1.00   0
  -9   2   3    3.81    1.30   0
  -8   2   3   -1.10    0.87   0
  -8   2   3    0.40    0.89   0
  -8   2   3    0.47    1.08   0
  -7   2   3    5.91    0.81   0
  -7   2   3    6.28    0.84   0
  -7   2   3    6.45    0.85   0
  -6   2   3    1.60    0.70   0
  -6   2   3    0.83    0.79   0
  -6   2   3    1.01    0.74   0
  -5   2   3  131.95    1.11   0
  -5   2   3  137.83    1.44   0
  -5   2   3  150.35    1.54   0
  -4   2   3   12.73    0.83   0
  -3   2   3    0.61    0.70   0
   2  -2  -3   13.34    0.85   0
  -2   2   3   12.69    0.68   0
   1  -2  -3    6.85    0.89   0
  -1   2   3    7.19    0.92   0
   0   2   3  138.64    1.64   0
   0  -2  -3  131.20    1.63   0
   1   2   3  516.35    2.78   0
  -1  -2  -3  514.18    2.88   0
  -2  -2  -3 1363.61    4.50   0
   2   2   3 1374.60    4.55   0
   3   2   3  199.75    1.89   0
  -3  -2  -3  200.81    1.83   0
   3   2   3  203.73    1.84   0
   4   2   3   58.18    1.09   0
  -4  -2  -3   58.86    1.11   0
   4   2   3   57.30    1.09   0
  -5  -2  -3  177.72    1.67   0
  -5  -2  -3  183.99    1.70   0
   5   2   3  171.77    1.58   0
   5   2   3  183.81    1.72   0
   6   2   3   47.56    1.06   0
  -6  -2  -3   45.15    1.03   0
  -6  -2  -3   44.94    1.00   0
   7   2   3    0.27    0.75   0
  -7  -2  -3    0.64    0.77   0
  -7  -2  -3    1.44    0.73   0
  -8  -2  -3    2.92    0.85   0
  -8  -2  -3    3.07    0.77   0
  -9  -2  -3    1.82    0.94   0
 -10  -2  -3    0.26    1.47   0
 -10  -2  -3    0.45    1.20   0
  -8   3   3    0.15    0.65   0
  -8   3   3    0.08    0.92   0
  -8   3   3    0.05    0.88   0
  -7   3   3    4.51    0.84   0
  -7   3   3    4.44    0.80   0
  -7   3   3    5.38    0.82   0
  -6   3   3    3.25    0.76   0
  -6   3   3    1.88    0.81   0
  -6   3   3    3.45    0.74   0
  -5   3   3  213.36    1.49   0
  -5   3   3  211.02    1.58   0
  -4   3   3  731.04    2.69   0
  -3   3   3   77.04    1.08   0
  -2   3   3  554.20    2.44   0
   1  -3  -3  996.98    3.34   0
  -1   3   3  945.10    3.13   0
   0  -3  -3  170.14    1.51   0
   0   3   3  200.70    1.67   0
   1   3   3   21.93    0.80   0
  -1  -3  -3   21.42    0.80   0
  -2  -3  -3 2166.99    5.44   0
   2   3   3 2227.53    5.62   0
  -3  -3  -3  225.86    1.95   0
   3   3   3  230.30    1.84   0
   3   3   3  241.01    2.03   0
   4   3   3   63.09    1.07   0
  -4  -3  -3   63.44    1.19   0
   4   3   3   64.71    1.18   0
  -5  -3  -3  121.22    1.54   0
   5   3   3  117.06    1.48   0
   5   3   3  109.27    1.14   0
   6   3   3    4.16    0.53   0
   6   3   3    4.28    0.88   0
  -6  -3  -3    3.77    0.78   0
  -6  -3  -3    3.08    0.51   0
   7   3   3    0.10    0.68   0
  -7  -3  -3   -0.35    0.89   0
  -7  -3  -3    0.86    0.70   0
   7   3   3    0.37    0.89   0
  -8  -3  -3   11.88    1.12   0
  -8  -3  -3   10.87    0.62   0
  -9  -3  -3    7.80    1.29   0
  -9  -3  -3    8.02    1.36   0
  -8   4   3   -0.28    0.96   0
  -8   4   3   -0.58    0.95   0
  -8   4   3    0.09    0.97   0
  -7   4   3    1.07    0.84   0
  -7   4   3    0.33    0.60   0
  -7   4   3    1.03    0.89   0
  -6   4   3   37.91    0.97   0
  -6   4   3   37.01    0.95   0
  -5   4   3    2.25    0.75   0
  -5   4   3    1.98    0.76   0
  -4   4   3    3.15    0.75   0
  -3   4   3   24.88    0.80   0
  -2   4   3   37.63    0.90   0
  -1   4   3    0.90    0.78   0
   1  -4  -3    1.72    0.50   0
   0  -4  -3   91.22    1.20   0
   0   4   3   95.89    1.20   0
  -1  -4  -3    1.76    0.76   0
   1   4   3    0.58    0.79   0
  -2  -4  -3  126.24    1.33   0
   2   4   3  135.02    1.36   0
   3   4   3  590.00    2.90   0
  -3  -4  -3  572.55    2.85   0
   3   4   3  614.64    2.57   0
   4   4   3   14.10    0.62   0
   4   4   3   16.51    0.87   0
  -4  -4  -3   16.52    0.84   0
   5   4   3  140.55    1.66   0
   5   4   3  128.67    1.14   0
  -5  -4  -3  143.49    1.79   0
  -6  -4  -3   40.49    1.23   0
   6   4   3   40.26    0.91   0
   6   4   3   42.54    1.27   0
   7   4   3    4.63    0.74   0
   7   4   3    5.15    0.96   0
  -7  -4  -3    4.41    0.93   0
  -8  -4  -3   11.70    1.27   0
  -7   5   3    2.35    0.66   0
  -7   5   3    1.90    0.88   0
  -7   5   3    1.72    0.88   0
  -6   5   3    1.34    0.79   0
  -6   5   3    1.20    0.56   0
  -5   5   3    1.63    0.79   0
  -5   5   3    1.02    0.77   0
  -4   5   3   77.34    0.91   0
  -4   5   3   74.55    1.10   0
  -3   5   3    8.09    0.78   0
  -2   5   3   16.74    0.59   0
  -1   5   3  124.82    1.17   0
   0   5   3    8.80    0.75   0
  -1  -5  -3   24.89    0.69   0
   1   5   3   30.68    0.91   0
  -2  -5  -3    8.68    0.79   0
   2   5   3    7.37    0.60   0
   3   5   3   31.29    0.92   0
  -3  -5  -3   26.56    0.86   0
   3   5   3   28.75    0.90   0
   4   5   3   65.73    1.21   0
   4   5   3   58.47    0.81   0
  -4  -5  -3   63.62    1.17   0
   5   5   3   24.64    0.82   0
   5   5   3   24.37    0.96   0
  -5  -5  -3   23.48    0.93   0
  -6  -5  -3    2.54    0.88   0
   6   5   3    2.88    0.51   0
   6   5   3    2.83    0.91   0
   7   5   3    0.63    0.52   0
  -7  -5  -3    0.61    0.99   0
   7   5   3    0.39    1.10   0
   8   5   3    2.99    0.76   0
  -7   6   3    0.98    0.98   0
  -7   6   3    1.03    0.98   0
  -7   6   3    1.35    0.94   0
  -6   6   3    7.76    0.66   0
  -6   6   3    8.86    0.66   0
  -5   6   3   14.66    0.63   0
  -5   6   3   15.81    0.88   0
  -4   6   3    3.38    0.57   0
  -4   6   3    3.17    0.74   0
  -3   6   3   43.29    0.90   0
  -3   6   3   38.43    0.72   0
  -2   6   3   16.82    0.77   0
  -1   6   3    1.99    0.67   0
   0   6   3   67.03    0.84   0
   1   6   3  108.59    1.17   0
   2   6   3    2.51    0.53   0
  -3  -6  -3   18.29    0.80   0
   3   6   3   15.05    0.61   0
   3   6   3   18.29    0.84   0
   4   6   3   61.62    1.15   0
   4   6   3   63.41    0.99   0
  -4  -6  -3   60.10    1.14   0
  -5  -6  -3    0.99    0.83   0
   5   6   3    2.61    0.69   0
   5   6   3    1.24    0.76   0
   6   6   3   -0.87    0.69   0
   6   6   3   -0.02    0.92   0
   7   6   3   59.13    1.02   0
   7   6   3   57.08    2.09   0
   8   6   3    2.89    0.76   0
   9   6   3   18.58    0.75   0
  -6   7   3    1.79    0.65   0
  -6   7   3   -0.46    0.89   0
  -5   7   3    4.69    0.83   0
  -5   7   3    5.57    0.84   0
  -4   7   3    2.68    0.77   0
  -4   7   3    3.15    0.77   0
  -3   7   3    2.64    0.76   0
  -3   7   3    3.49    0.54   0
  -2   7   3   10.41    0.60   0
  -2   7   3   11.84    0.77   0
  -1   7   3    8.75    0.73   0
   0   7   3    0.61    0.49   0
   1   7   3    6.48    0.76   0
   2   7   3   21.38    0.76   0
   3   7   3   32.71    0.71   0
   3   7   3   43.72    0.97   0
   4   7   3   86.57    0.91   0
   4   7   3   90.22    1.27   0
   5   7   3   52.43    1.15   0
   5   7   3   52.00    0.76   0
   6   7   3   33.58    1.12   0
   6   7   3   32.01    0.67   0
   7   7   3    8.66    1.39   0
   7   7   3    7.82    1.27   0
   7   7   3    9.07    0.78   0
   8   7   3    0.44    0.56   0
   9   7   3    1.02    0.87   0
  -5   8   3    3.55    0.66   0
  -5   8   3    2.53    0.63   0
  -4   8   3    0.27    0.58   0
  -4   8   3    0.38    0.81   0
  -3   8   3    1.19    0.77   0
  -3   8   3    0.46    0.55   0
  -2   8   3    3.05    0.54   0
  -2   8   3    3.51    0.55   0
  -1   8   3   18.21    0.82   0
  -1   8   3   20.88    0.83   0
   0   8   3   61.49    0.80   0
   1   8   3   15.99    0.77   0
   2   8   3    6.17    0.73   0
   2   8   3    7.56    0.57   0
   3   8   3   45.32    0.90   0
   3   8   3   45.89    0.96   0
   4   8   3   29.87    0.83   0
   4   8   3   29.62    0.90   0
   5   8   3    3.58    0.81   0
   5   8   3    2.53    0.75   0
   6   8   3    0.57    0.52   0
   6   8   3    0.09    0.78   0
   7   8   3    5.81    0.55   0
   7   8   3    7.95    1.25   0
   7   8   3    7.21    1.27   0
   8   8   3    1.64    0.80   0
   9   8   3    2.71    0.91   0
  -5   9   3    3.90    0.73   0
  -5   9   3    1.64    1.00   0
  -4   9   3    1.88    0.89   0
  -4   9   3    1.25    0.88   0
  -3   9   3    0.49    0.84   0
  -3   9   3    1.06    0.57   0
  -2   9   3    4.42    0.79   0
  -2   9   3    4.03    0.59   0
  -1   9   3    3.89    0.77   0
  -1   9   3    3.68    0.76   0
   0   9   3    4.47    0.57   0
   0   9   3    4.50    0.76   0
   1   9   3   12.19    0.78   0
   2   9   3    1.62    0.72   0
   2   9   3   -0.04    0.73   0
   3   9   3    0.29    0.73   0
   3   9   3   -0.91    0.77   0
   4   9   3    2.05    0.70   0
   4   9   3    1.61    0.71   0
   5   9   3   19.50    0.91   0
   5   9   3   16.12    0.60   0
   5   9   3   19.59    0.90   0
   6   9   3   11.84    0.98   0
   6   9   3   12.46    0.95   0
   6   9   3   10.44    0.82   0
   7   9   3   20.74    0.86   0
   7   9   3   20.22    1.34   0
   7   9   3   22.49    1.46   0
   8   9   3   15.31    0.71   0
   9   9   3    2.53    0.96   0
  -4  10   3   -1.01    0.96   0
  -3  10   3    0.12    0.90   0
  -3  10   3    0.49    0.66   0
  -2  10   3    0.18    0.85   0
  -2  10   3    0.58    0.84   0
  -1  10   3    0.42    0.81   0
  -1  10   3    0.64    0.78   0
   0  10   3    3.90    0.80   0
   0  10   3    1.97    0.82   0
   1  10   3    7.75    0.80   0
   1  10   3    5.22    0.58   0
   1  10   3    6.17    0.80   0
   2  10   3   10.81    0.81   0
   2  10   3   11.44    0.78   0
   2  10   3   11.33    0.82   0
   3  10   3    3.46    0.77   0
   3  10   3    3.86    0.57   0
   3  10   3    4.19    0.53   0
   4  10   3   -0.30    0.55   0
   4  10   3   -0.31    0.77   0
   4  10   3    0.04    0.75   0
   5  10   3    2.74    0.79   0
   5  10   3    3.28    0.86   0
   5  10   3    3.52    0.80   0
   6  10   3    1.45    0.82   0
   6  10   3    1.05    1.01   0
   6  10   3    1.58    1.06   0
   7  10   3    1.71    0.82   0
   7  10   3    0.30    1.13   0
   7  10   3    0.22    1.24   0
   8  10   3    2.04    0.92   0
  -2  11   3    2.69    0.96   0
  -2  11   3    3.19    0.97   0
  -1  11   3    7.99    0.93   0
  -1  11   3    8.23    0.94   0
   0  11   3   13.49    0.90   0
   0  11   3   13.42    0.90   0
   0  11   3   12.30    0.68   0
   1  11   3    5.48    0.84   0
   1  11   3    5.38    0.85   0
   1  11   3    5.84    0.62   0
   2  11   3    0.92    0.84   0
   2  11   3    2.64    0.60   0
   2  11   3    2.85    0.85   0
   3  11   3    5.24    0.87   0
   3  11   3    3.97    0.61   0
   3  11   3    3.35    0.62   0
   4  11   3    0.86    0.54   0
   4  11   3    0.75    0.61   0
   4  11   3   -0.09    0.58   0
   5  11   3    3.00    0.58   0
   5  11   3    4.97    0.88   0
   5  11   3    3.81    0.92   0
   6  11   3    0.41    0.59   0
   6  11   3   -0.62    0.91   0
   6  11   3   -0.32    1.11   0
   7  11   3   -0.35    0.88   0
   7  11   3    1.33    1.18   0
   7  11   3    0.36    1.24   0
   8  11   3    2.86    0.63   0
  -1  12   3   -0.92    1.00   0
   0  12   3    1.97    0.95   0
   0  12   3    1.16    0.68   0
   0  12   3    1.93    0.66   0
   1  12   3    2.13    0.91   0
   1  12   3    2.99    0.92   0
   1  12   3    2.80    0.94   0
   2  12   3   -0.22    0.63   0
   2  12   3    1.33    0.91   0
   2  12   3   -0.60    0.89   0
   3  12   3    1.53    0.92   0
   3  12   3    0.90    0.64   0
   3  12   3    1.95    0.89   0
   4  12   3    1.96    0.62   0
   4  12   3    2.06    0.94   0
   4  12   3    1.94    0.90   0
   5  12   3    1.01    0.93   0
   5  12   3    1.20    0.93   0
   5  12   3    2.24    0.93   0
   6  12   3    1.76    1.03   0
   6  12   3    1.85    1.00   0
   6  12   3    1.81    0.66   0
   3  13   3    3.79    1.01   0
   4  10  -4    0.61    0.96   0
   4  10  -4   -0.23    1.05   0
   3  10  -4   -0.40    0.68   0
   3  10  -4    1.48    0.95   0
   3  10  -4    0.31    0.98   0
   2  10  -4    0.95    0.96   0
   2  10  -4    0.83    1.01   0
   2  10  -4    0.56    1.04   0
   1  10  -4    0.71    0.69   0
   1  10  -4    0.93    0.96   0
   6   9  -4    1.03    0.95   0
   6   9  -4    0.95    1.51   0
   6   9  -4    0.90    1.27   0
   5   9  -4    2.10    0.97   0
   5   9  -4    1.49    0.88   0
   5   9  -4    2.53    0.97   0
   4   9  -4    0.72    0.87   0
   4   9  -4   -0.30    0.94   0
   4   9  -4    0.59    0.97   0
   3   9  -4    1.03    0.94   0
   3   9  -4   -0.01    0.85   0
   2   9  -4    0.88    0.86   0
   2   9  -4    1.45    0.90   0
   1   9  -4    0.37    0.88   0
   1   9  -4   -0.44    0.84   0
   0   9  -4    0.49    0.89   0
   0   9  -4    0.32    0.88   0
  -1   9  -4   -0.06    0.92   0
  -1   9  -4    0.53    0.90   0
  -2   9  -4    0.35    1.17   0
  -2   9  -4   -0.09    0.68   0
  -7  -8   4    1.98    0.98   0
   6   8  -4    1.50    0.62   0
   6   8  -4    1.51    1.41   0
   6   8  -4    1.15    1.35   0
   5   8  -4    2.50    0.81   0
   5   8  -4    1.96    1.07   0
   5   8  -4    2.02    0.92   0
   4   8  -4   11.47    0.88   0
   4   8  -4   12.90    1.13   0
   3   8  -4    6.56    0.90   0
   3   8  -4    4.74    0.57   0
   2   8  -4    0.42    0.57   0
   2   8  -4    0.38    0.77   0
   1   8  -4    0.08    0.59   0
   1   8  -4   -0.00    0.53   0
   0   8  -4    0.65    0.82   0
   0   8  -4    0.70    0.83   0
  -1   8  -4    0.48    0.82   0
  -1   8  -4    1.75    0.81   0
  -2   8  -4    2.08    0.84   0
  -2   8  -4    1.27    1.07   0
  -3   8  -4    3.24    0.92   0
  -8  -7   4   -0.34    0.99   0
  -7  -7   4    0.69    0.90   0
  -6  -7   4    0.81    0.85   0
   5   7  -4    6.12    0.93   0
   5   7  -4    5.14    0.91   0
   5   7  -4    5.07    0.79   0
  -5  -7   4    5.02    0.84   0
   4   7  -4    0.22    0.53   0
  -4  -7   4    1.18    0.78   0
   4   7  -4    0.17    0.80   0
   3   7  -4    3.82    0.62   0
   3   7  -4    4.53    0.81   0
   2   7  -4   30.76    0.95   0
   2   7  -4   28.27    0.90   0
   1   7  -4    4.34    0.80   0
   1   7  -4    3.07    0.79   0
   0   7  -4    2.39    0.77   0
   0   7  -4    4.34    0.75   0
  -1   7  -4   12.10    0.87   0
  -1   7  -4   11.79    0.63   0
  -2   7  -4    7.00    1.05   0
  -2   7  -4    8.00    0.60   0
  -3   7  -4    4.25    0.87   0
  -4   7  -4    1.71    0.65   0
  -5   7  -4    2.12    1.02   0
  -8  -6   4    2.07    0.69   0
  -7  -6   4    6.12    0.88   0
  -6  -6   4    2.91    0.82   0
  -5  -6   4    1.40    0.77   0
   5   6  -4    1.05    0.96   0
   5   6  -4    2.15    0.52   0
   5   6  -4    1.79    1.02   0
  -4  -6   4    5.52    0.56   0
   4   6  -4    7.16    0.97   0
   4   6  -4    7.23    0.75   0
   3   6  -4    1.63    0.74   0
  -3  -6   4    1.59    0.77   0
   3   6  -4    1.90    0.78   0
   2   6  -4    6.25    0.78   0
   2   6  -4    3.92    0.77   0
   1   6  -4   16.61    0.81   0
   1   6  -4   12.75    0.58   0
   0   6  -4    2.00    0.72   0
   0   6  -4    1.99    0.69   0
  -1   6  -4    5.27    0.92   0
  -1   6  -4    6.25    0.75   0
  -2   6  -4    4.51    1.01   0
  -2   6  -4    6.02    0.76   0
  -3   6  -4   -0.23    0.53   0
  -4   6  -4    4.71    0.85   0
  -5   6  -4    7.78    0.92   0
  -6   6  -4    1.54    0.95   0
  -8  -5   4    0.60    0.88   0
  -7  -5   4    4.32    0.85   0
  -6  -5   4    3.78    0.57   0
  -5  -5   4    0.70    0.72   0
   5   5  -4    0.34    0.99   0
   4   5  -4   18.76    0.79   0
  -4  -5   4   15.84    0.60   0
   4   5  -4   17.71    1.06   0
  -3  -5   4    0.46    0.50   0
   3   5  -4    0.77    0.68   0
  -3  -5   4   -0.11    0.70   0
   3   5  -4    0.46    0.69   0
   2   5  -4  100.58    1.21   0
   2   5  -4   95.83    1.16   0
  -2  -5   4   96.06    1.18   0
  -2  -5   4  108.29    1.27   0
   1   5  -4   20.92    0.63   0
   1   5  -4   21.01    0.82   0
  -1  -5   4   22.58    0.85   0
   0   5  -4   16.34    0.81   0
   0   5  -4   18.14    0.81   0
   0  -5   4   19.03    0.83   0
  -1   5  -4  121.84    1.59   0
   1  -5   4  159.09    1.19   0
  -1   5  -4  153.19    1.14   0
   2  -5   4   69.15    0.88   0
  -2   5  -4   70.42    1.05   0
  -2   5  -4   62.30    1.47   0
  -3   5  -4    7.13    0.75   0
  -4   5  -4    0.75    0.76   0
  -5   5  -4    0.13    0.79   0
  -6   5  -4    6.10    0.92   0
  -9  -4   4    0.64    0.94   0
  -8  -4   4   -0.50    0.60   0
  -7  -4   4    2.41    0.79   0
  -6  -4   4    1.93    0.75   0
  -5  -4   4    5.24    0.56   0
   5   4  -4    4.53    1.24   0
  -4  -4   4    8.63    0.73   0
   4   4  -4    7.51    1.00   0
  -4  -4   4    7.07    0.78   0
  -3  -4   4    1.26    0.70   0
  -3  -4   4    0.36    0.70   0
   3   4  -4   -0.01    0.71   0
   3   4  -4    0.57    0.68   0
   2   4  -4    4.86    0.70   0
  -2  -4   4    4.61    0.66   0
   2   4  -4    5.36    0.73   0
  -2  -4   4    4.62    0.74   0
  -1  -4   4   39.84    0.89   0
  -1  -4   4   37.92    0.93   0
   1   4  -4   37.13    0.88   0
   1   4  -4   35.24    0.72   0
   0  -4   4   65.41    1.05   0
   0   4  -4   64.44    1.01   0
   0   4  -4   57.40    1.12   0
  -1   4  -4   66.01    1.22   0
  -1   4  -4   74.70    1.04   0
   1  -4   4   76.50    1.06   0
  -2   4  -4   52.70    0.92   0
  -2   4  -4   48.20    1.54   0
   2  -4   4   50.90    0.78   0
  -3   4  -4   10.49    0.55   0
   3  -4   4   11.23    0.76   0
   4  -4   4    0.75    0.49   0
  -4   4  -4    1.46    0.69   0
  -5   4  -4    3.93    0.55   0
  -6   4  -4   -0.65    0.84   0
  -7   4  -4    3.83    0.68   0
  -9  -3   4    2.40    0.95   0
  -8  -3   4    3.14    0.84   0
  -7  -3   4   17.79    0.86   0
  -6  -3   4   29.45    0.87   0
   5   3  -4   10.85    1.56   0
  -5  -3   4   11.86    0.74   0
   4   3  -4   69.46    1.37   0
  -4  -3   4   73.56    1.02   0
  -4  -3   4   72.90    1.37   0
  -3  -3   4   62.14    1.19   0
   3   3  -4   61.16    1.19   0
  -3  -3   4   53.19    0.79   0
   2   3  -4    1.56    0.71   0
  -2  -3   4    1.87    0.51   0
  -2  -3   4    2.23    0.50   0
   2   3  -4    1.46    0.49   0
  -1  -3   4    1.45    0.70   0
  -1  -3   4    1.59    0.73   0
   1   3  -4    1.14    0.71   0
   1   3  -4    1.32    0.49   0
   0   3  -4    8.96    0.75   0
   0   3  -4    8.93    0.77   0
   0  -3   4    9.52    0.79   0
   0  -3   4   11.13    0.76   0
  -1   3  -4    3.69    0.71   0
   1  -3   4    3.73    0.51   0
  -1   3  -4    3.67    0.71   0
  -2   3  -4   82.71    0.94   0
   2  -3   4   93.82    1.11   0
  -3   3  -4   48.13    0.92   0
   3  -3   4   48.82    0.94   0
   4  -3   4    4.59    0.69   0
  -4   3  -4    4.71    0.72   0
  -5   3  -4    1.50    0.76   0
   5  -3   4    2.00    0.75   0
  -6   3  -4    1.49    0.55   0
  -7   3  -4    4.42    0.89   0
  -8   3  -4    1.59    0.74   0
  -9  -2   4    1.91    0.71   0
  -8  -2   4    9.01    0.87   0
  -7  -2   4   15.33    0.86   0
  -6  -2   4   21.09    0.65   0
  -5  -2   4    4.83    0.49   0
  -5  -2   4    4.66    1.22   0
  -4  -2   4    0.63    0.70   0
  -4  -2   4   -0.04    0.67   0
   4   2  -4    0.11    0.84   0
   3   2  -4   22.03    0.97   0
  -3  -2   4   22.50    0.93   0
  -3  -2   4   21.71    0.61   0
   2   2  -4  201.18    1.74   0
  -2  -2   4  204.85    1.77   0
  -2  -2   4  184.15    1.37   0
  -1  -2   4   52.74    1.08   0
  -1  -2   4   54.36    1.08   0
   1   2  -4   50.84    0.89   0
   0  -2   4  128.23    1.49   0
   0  -2   4  125.76    1.21   0
   0   2  -4  138.90    1.37   0
   1  -2   4   92.84    1.11   0
  -1   2  -4   85.27    0.95   0
   1  -2   4   81.18    1.51   0
  -2   2  -4    0.83    0.64   0
   2  -2   4   -0.14    0.45   0
  -3   2  -4   34.72    0.85   0
   3  -2   4   34.34    0.69   0
  -4   2  -4   17.43    0.77   0
   4  -2   4   16.47    0.61   0
   5  -2   4    1.08    0.68   0
  -5   2  -4    0.52    0.48   0
  -6   2  -4    6.33    0.79   0
  -7   2  -4    6.08    0.85   0
  -8   2  -4   -0.68    0.94   0
  -9  -1   4   -0.22    0.92   0
  -8  -1   4   -1.24    0.85   0
  -7  -1   4    4.47    0.56   0
  -6  -1   4  124.11    3.41   0
  -6  -1   4  119.20    3.46   0
  -6  -1   4  121.97    1.23   0
  -5  -1   4  109.04    1.12   0
  -5  -1   4  105.87    2.02   0
  -4  -1   4   39.36    0.70   0
   4   1  -4   39.29    1.20   0
  -4  -1   4   40.51    1.22   0
  -3  -1   4  186.39    1.38   0
  -3  -1   4  185.75    1.87   0
   3   1  -4  182.49    1.88   0
  -2  -1   4  308.86    2.17   0
  -2  -1   4  297.62    1.82   0
   2   1  -4  304.12    2.18   0
  -1  -1   4   34.82    0.96   0
  -1  -1   4   36.07    1.00   0
   1   1  -4   33.80    0.83   0
   0  -1   4  122.55    1.39   0
   0  -1   4  152.88    1.48   0
   0   1  -4  153.09    1.45   0
   1  -1   4    0.23    0.63   0
   1  -1   4   -0.62    0.69   0
  -1   1  -4    0.08    0.51   0
   2  -1   4   68.33    1.01   0
  -2   1  -4   66.99    0.87   0
  -3   1  -4   13.97    0.73   0
   3  -1   4   13.45    0.57   0
  -4   1  -4    1.46    0.69   0
   4  -1   4    0.99    0.72   0
   5  -1   4   14.62    0.60   0
  -5   1  -4   14.14    0.78   0
   6  -1   4    1.07    0.75   0
  -6   1  -4   -0.67    0.74   0
  -7   1  -4    3.80    0.82   0
  -8   1  -4    4.59    0.89   0
  -9   1  -4    0.11    1.00   0
  -9   0   4    0.17    0.95   0
  -8   0   4    6.92    0.62   0
  -7   0   4   10.09    1.25   0
  -7   0   4    8.42    0.80   0
  -7   0   4    9.52    1.26   0
  -6   0   4   10.08    0.79   0
  -6   0   4   10.86    1.04   0
  -6   0   4   11.18    1.06   0
  -5   0   4    2.47    0.95   0
  -5   0   4    3.40    0.72   0
  -4   0   4   16.58    0.89   0
  -4   0   4   18.14    0.77   0
   4   0  -4   16.37    0.84   0
  -3   0   4   60.50    0.93   0
  -3   0   4   61.51    1.23   0
   3   0  -4   60.52    1.18   0
   2   0  -4   60.87    1.16   0
  -2   0   4   64.28    1.19   0
  -2   0   4   59.07    0.88   0
   1   0  -4   24.79    0.97   0
  -1   0   4   22.94    0.75   0
   0   0  -4    0.61    0.82   0
   0   0   4    1.71    0.80   0
   1   0   4  276.90    1.79   0
  -1   0  -4  291.16    1.89   0
   2   0   4    0.30    0.71   0
  -2   0  -4    0.81    0.50   0
   3   0   4    2.08    0.71   0
  -3   0  -4    3.74    0.75   0
   4   0   4  166.62    1.28   0
  -4   0  -4  170.57    1.39   0
   5   0   4  100.21    1.18   0
  -5   0  -4   95.56    1.14   0
   6   0   4   42.23    0.95   0
  -6   0  -4   37.83    0.77   0
  -7   0  -4   14.61    0.88   0
   7   0   4   13.87    0.89   0
  -8   0  -4    3.90    0.86   0
  -9   0  -4    9.76    1.02   0
  -9   1   4    2.98    1.01   0
  -8   1   4    0.88    0.85   0
  -8   1   4    1.01    1.12   0
  -8   1   4    0.71    1.15   0
  -7   1   4   24.68    0.87   0
  -7   1   4   25.62    1.23   0
  -7   1   4   26.15    1.23   0
  -6   1   4   44.34    1.24   0
  -6   1   4   44.69    1.12   0
  -6   1   4   41.54    0.92   0
  -5   1   4  272.86    1.58   0
  -5   1   4  254.43    2.00   0
  -4   1   4    0.33    0.49   0
  -4   1   4    0.08    0.75   0
   4  -1  -4    0.53    0.67   0
  -3   1   4   55.55    1.09   0
   3  -1  -4   52.85    1.05   0
  -2   1   4  149.86    1.46   0
   2  -1  -4  154.78    1.58   0
  -1   1   4   12.76    0.92   0
   1  -1  -4   11.59    0.68   0
   0  -1  -4   13.37    0.72   0
   0   1   4   13.74    0.92   0
  -1  -1  -4 1006.27    3.39   0
   1   1   4 1009.43    3.41   0
  -2  -1  -4    3.42    0.58   0
   2   1   4    3.35    0.57   0
   3   1   4   77.69    1.69   0
   3   1   4   81.82    1.16   0
  -3  -1  -4   76.55    1.00   0
   4   1   4   56.55    1.41   0
   4   1   4   61.16    1.03   0
  -4  -1  -4   59.85    1.01   0
   5   1   4   87.69    1.20   0
  -5  -1  -4   85.60    1.13   0
  -6  -1  -4   31.74    0.92   0
   6   1   4   33.80    0.91   0
  -7  -1  -4    2.55    0.74   0
   7   1   4    2.80    0.77   0
  -8  -1  -4    2.20    0.81   0
  -9  -1  -4    1.21    0.92   0
  -8   2   4    0.77    1.11   0
  -8   2   4    1.09    0.87   0
  -8   2   4    0.12    0.90   0
  -7   2   4   11.12    0.90   0
  -7   2   4    9.28    0.81   0
  -7   2   4   10.00    0.88   0
  -6   2   4    4.47    0.78   0
  -6   2   4    4.26    0.54   0
  -6   2   4    4.07    0.78   0
  -5   2   4    5.76    0.53   0
  -5   2   4    4.87    0.75   0
  -4   2   4   18.69    0.86   0
   3  -2  -4    0.42    0.64   0
  -3   2   4    0.41    0.46   0
   2  -2  -4  206.72    1.69   0
  -2   2   4  222.38    1.73   0
   1  -2  -4   28.99    0.97   0
  -1   2   4   26.58    0.78   0
   0   2   4  472.15    2.37   0
   0  -2  -4  480.83    2.47   0
   1   2   4  174.46    1.53   0
  -1  -2  -4  174.61    1.64   0
  -2  -2  -4  110.33    1.39   0
   2   2   4  111.60    1.38   0
  -3  -2  -4   59.05    0.96   0
   3   2   4   59.99    1.22   0
   3   2   4   64.75    1.12   0
   4   2   4  109.70    1.46   0
  -4  -2  -4  109.54    1.16   0
   4   2   4  113.01    1.29   0
   5   2   4   19.37    0.89   0
   5   2   4   20.60    0.86   0
  -5  -2  -4   21.21    0.88   0
   6   2   4   12.43    0.79   0
  -6  -2  -4   11.10    0.83   0
   7   2   4   45.42    1.05   0
  -7  -2  -4   47.28    1.06   0
  -8  -2  -4   11.27    0.90   0
  -9  -2  -4   -0.52    1.12   0
 -10  -2  -4    3.87    1.35   0
 -10  -2  -4    3.52    1.04   0
  -8   3   4   -0.40    0.90   0
  -8   3   4    0.34    0.93   0
  -8   3   4    0.39    0.92   0
  -7   3   4   10.89    0.89   0
  -7   3   4   12.56    0.92   0
  -7   3   4   10.85    0.91   0
  -6   3   4   26.79    0.72   0
  -6   3   4   27.51    0.91   0
  -6   3   4   27.00    0.93   0
  -5   3   4    1.66    0.74   0
  -4   3   4  113.11    1.26   0
  -3   3   4   94.71    1.02   0
   2  -3  -4   10.84    0.79   0
  -2   3   4   12.86    0.81   0
   1  -3  -4  438.36    2.22   0
  -1   3   4  440.64    2.21   0
   0  -3  -4    8.67    0.61   0
   0   3   4    8.41    0.61   0
   1   3   4    4.55    0.82   0
  -1  -3  -4    1.87    0.79   0
   2   3   4  400.74    2.27   0
  -2  -3  -4  386.34    2.23   0
   3   3   4  464.32    2.38   0
  -3  -3  -4  499.32    2.51   0
   3   3   4  506.63    2.56   0
   4   3   4    2.60    0.64   0
  -4  -3  -4    1.89    0.72   0
   4   3   4    2.43    0.50   0
  -5  -3  -4   93.89    1.30   0
   5   3   4   93.10    1.26   0
   5   3   4   97.53    1.30   0
   6   3   4    9.67    0.79   0
  -6  -3  -4   10.02    0.85   0
   6   3   4   10.25    0.81   0
  -7  -3  -4    1.27    0.78   0
   7   3   4    0.80    0.69   0
   7   3   4    1.29    0.74   0
  -8  -3  -4   14.96    0.96   0
   8   3   4   15.77    0.94   0
  -9  -3  -4    1.13    1.13   0
 -10  -3  -4    1.56    1.39   0
 -10  -3  -4    1.55    1.28   0
  -8   4   4    3.18    0.97   0
  -8   4   4    3.67    1.02   0
  -8   4   4    2.50    1.02   0
  -7   4   4    1.14    0.62   0
  -7   4   4    1.33    0.83   0
  -7   4   4    1.22    0.88   0
  -6   4   4    0.67    0.81   0
  -6   4   4    0.47    0.80   0
  -5   4   4    0.91    0.74   0
  -5   4   4    0.36    0.51   0
  -4   4   4   14.66    0.79   0
  -3   4   4    8.60    0.82   0
   2  -4  -4   28.07    0.82   0
  -2   4   4   30.17    0.86   0
   1  -4  -4   11.92    0.61   0
  -1   4   4   13.25    0.76   0
   0  -4  -4  101.51    1.20   0
   0   4   4  103.52    1.07   0
  -1  -4  -4  162.62    1.47   0
   1   4   4  167.56    1.48   0
   2   4   4  244.17    1.79   0
  -2  -4  -4  229.92    1.75   0
   3   4   4  621.66    2.80   0
  -3  -4  -4  569.99    2.56   0
   4   4   4   11.28    0.75   0
   4   4   4   13.31    0.79   0
  -4  -4  -4   11.03    0.59   0
   5   4   4   13.35    0.77   0
   5   4   4   14.20    0.84   0
  -5  -4  -4   13.13    0.86   0
   6   4   4  375.56    1.90   0
   6   4   4  428.26    2.69   0
  -6  -4  -4  396.44    2.46   0
  -7  -4  -4    7.42    0.99   0
   7   4   4    8.55    0.73   0
   7   4   4    7.71    0.83   0
   8   4   4   17.36    1.18   0
   8   4   4   13.47    0.65   0
  -8  -4  -4   14.91    0.97   0
  -9  -4  -4    0.29    1.06   0
  -7   5   4    1.25    0.93   0
  -7   5   4    1.55    0.66   0
  -7   5   4    1.69    0.90   0
  -6   5   4    9.42    0.87   0
  -6   5   4    9.05    0.87   0
  -5   5   4   19.20    0.85   0
  -5   5   4   20.44    0.88   0
  -4   5   4   68.23    1.03   0
  -3   5   4  181.06    1.24   0
  -2   5   4   22.75    0.81   0
   1  -5  -4   77.63    1.00   0
  -1   5   4   81.28    1.03   0
   0  -5  -4  155.73    1.29   0
   0   5   4  161.71    1.33   0
  -1  -5  -4    4.37    0.76   0
   1   5   4    4.89    0.75   0
  -2  -5  -4   39.26    0.97   0
   2   5   4   41.65    0.83   0
  -3  -5  -4  139.27    1.41   0
   3   5   4  151.95    1.47   0
   4   5   4   48.51    1.05   0
   4   5   4   48.29    0.79   0
  -4  -5  -4   45.63    0.85   0
   5   5   4   40.65    0.88   0
   5   5   4   41.48    1.03   0
  -5  -5  -4   40.82    1.02   0
   6   5   4    1.42    0.89   0
   6   5   4    2.58    0.71   0
  -6  -5  -4    1.30    0.74   0
   7   5   4    3.53    0.75   0
  -7  -5  -4    4.19    0.93   0
   7   5   4    5.34    0.78   0
   8   5   4   11.89    0.82   0
   8   5   4   12.55    1.12   0
  -8  -5  -4   11.60    1.10   0
  -7   6   4    6.72    1.01   0
  -7   6   4    9.44    1.03   0
  -7   6   4    8.63    1.03   0
  -6   6   4    2.05    0.85   0
  -6   6   4    1.73    0.87   0
  -5   6   4    7.81    0.60   0
  -5   6   4    8.87    0.81   0
  -4   6   4   22.26    0.66   0
  -4   6   4   20.95    0.63   0
  -3   6   4    5.53    0.53   0
  -2   6   4    5.16    0.73   0
  -1   6   4  105.38    1.13   0
   0   6   4   10.89    0.73   0
  -1  -6  -4    0.91    0.47   0
   1   6   4    1.15    0.47   0
  -2  -6  -4   49.50    0.94   0
   2   6   4   46.98    0.80   0
   3   6   4   99.20    1.21   0
  -3  -6  -4   96.51    1.15   0
   4   6   4   52.58    1.07   0
   4   6   4   49.94    0.77   0
  -4  -6  -4   49.56    1.02   0
   5   6   4   13.88    0.59   0
   5   6   4   15.14    1.00   0
  -5  -6  -4   13.45    0.81   0
   6   6   4  112.83    1.22   0
  -6  -6  -4  111.44    1.64   0
   6   6   4  114.57    1.55   0
   7   6   4   71.00    1.07   0
   7   6   4   73.45    1.58   0
  -7  -6  -4   69.25    1.53   0
   8   6   4    3.61    0.80   0
   8   6   4    3.57    1.33   0
  -8  -6  -4    2.84    1.22   0
   9   6   4    5.65    0.90   0
  -6   7   4    0.49    0.70   0
  -6   7   4   -0.12    0.93   0
  -5   7   4    0.15    0.59   0
  -5   7   4    0.62    0.59   0
  -4   7   4    0.76    0.77   0
  -4   7   4   -0.20    0.74   0
  -3   7   4   11.43    0.74   0
  -2   7   4   21.78    0.63   0
  -1   7   4   12.75    0.56   0
   0   7   4   83.44    0.91   0
   1   7   4   23.37    0.64   0
   2   7   4   36.93    0.88   0
   3   7   4   68.92    1.00   0
  -3  -7  -4   63.28    1.00   0
   3   7   4   62.31    0.89   0
   4   7   4    6.60    0.78   0
   4   7   4    6.22    0.53   0
  -4  -7  -4    4.54    0.52   0
   5   7   4    5.40    0.71   0
   5   7   4    4.85    0.72   0
  -5  -7  -4    4.43    0.71   0
   6   7   4    6.62    0.71   0
  -6  -7  -4    5.69    0.80   0
   6   7   4    7.18    0.87   0
   7   7   4   23.17    0.93   0
   7   7   4   22.76    1.26   0
   8   7   4    8.65    0.79   0
   8   7   4    8.14    1.89   0
   9   7   4    4.75    0.87   0
  10   7   4    2.32    0.73   0
  -5   8   4    2.44    0.64   0
  -5   8   4    2.34    0.65   0
  -4   8   4   -0.20    0.54   0
  -4   8   4    2.16    0.79   0
  -3   8   4    3.58    0.56   0
  -3   8   4    3.13    0.57   0
  -2   8   4   16.37    0.60   0
  -1   8   4   16.38    0.80   0
   0   8   4    1.37    0.48   0
   1   8   4    1.59    0.51   0
   2   8   4    8.03    0.74   0
   3   8   4   16.42    0.76   0
   3   8   4   16.22    0.59   0
   4   8   4    3.79    0.71   0
   4   8   4    4.15    0.75   0
   5   8   4   14.12    0.87   0
   5   8   4   14.17    0.78   0
   6   8   4    5.87    0.57   0
   6   8   4    5.90    0.83   0
   7   8   4   28.69    0.88   0
   7   8   4   28.21    1.31   0
   8   8   4   10.51    0.65   0
   9   8   4    5.80    0.95   0
  -5   9   4    1.54    0.69   0
  -5   9   4    0.79    1.00   0
  -4   9   4    3.00    0.91   0
  -4   9   4    1.33    0.62   0
  -3   9   4    1.71    0.82   0
  -3   9   4    0.69    0.58   0
  -2   9   4    7.16    0.60   0
  -2   9   4    7.57    0.59   0
  -1   9   4   19.91    0.82   0
   0   9   4   11.68    0.58   0
   1   9   4   20.42    0.83   0
   2   9   4   32.95    0.71   0
   3   9   4    5.80    0.75   0
   3   9   4    5.01    0.77   0
   4   9   4    0.71    0.49   0
   4   9   4    0.41    0.51   0
   5   9   4   21.24    0.92   0
   5   9   4   21.83    0.85   0
   6   9   4    7.63    0.80   0
   6   9   4    8.03    0.89   0
   7   9   4    1.21    0.79   0
   7   9   4    0.51    1.05   0
   8   9   4    0.16    1.91   0
   8   9   4   -0.21    0.88   0
   8   9   4    0.08    1.93   0
   9   9   4   -0.47    0.64   0
  -4  10   4    0.59    0.68   0
  -4  10   4    1.03    0.98   0
  -3  10   4   -0.53    0.91   0
  -3  10   4    0.20    0.91   0
  -2  10   4    3.15    0.62   0
  -2  10   4    2.98    0.61   0
  -1  10   4   28.13    0.93   0
  -1  10   4   31.52    0.94   0
   0  10   4   44.70    0.80   0
   0  10   4   49.44    0.99   0
   1  10   4   14.14    0.81   0
   2  10   4   34.16    0.92   0
   2  10   4   35.61    0.98   0
   3  10   4   29.48    0.72   0
   3  10   4   37.49    0.95   0
   4  10   4    1.09    0.77   0
   4  10   4    0.78    0.78   0
   5  10   4    4.38    0.81   0
   5  10   4    3.79    0.86   0
   6  10   4    1.75    0.88   0
   6  10   4   -0.13    0.77   0
   6  10   4    0.52    0.87   0
   7  10   4    3.39    0.59   0
   7  10   4    3.87    0.99   0
   7  10   4    5.17    1.14   0
   8  10   4    2.26    1.56   0
   8  10   4    2.01    1.70   0
   8  10   4    3.04    0.88   0
  -2  11   4   -0.26    0.65   0
  -2  11   4    2.11    0.92   0
  -1  11   4    1.94    0.64   0
  -1  11   4    1.80    0.91   0
   0  11   4    0.75    0.86   0
   0  11   4    0.45    0.83   0
   1  11   4    0.29    0.83   0
   1  11   4   -0.34    0.60   0
   1  11   4    0.34    0.60   0
   2  11   4   10.57    0.65   0
   2  11   4   11.24    0.66   0
   2  11   4   12.74    0.87   0
   3  11   4    4.15    0.88   0
   3  11   4    4.25    0.77   0
   3  11   4    3.38    0.62   0
   4  11   4    2.58    0.82   0
   4  11   4    1.87    0.85   0
   4  11   4    2.21    0.84   0
   5  11   4    5.31    0.61   0
   5  11   4    7.21    0.90   0
   5  11   4    6.62    0.91   0
   6  11   4    2.26    0.92   0
   6  11   4    2.52    0.84   0
   6  11   4    2.50    0.91   0
   7  11   4    2.94    0.64   0
   7  11   4    2.42    1.22   0
   7  11   4    2.53    1.28   0
   8  11   4    2.18    0.68   0
   8  11   4    2.30    1.75   0
   8  11   4    2.50    1.50   0
  -1  12   4    1.96    0.71   0
  -1  12   4    0.70    0.71   0
  -1  12   4    1.17    0.70   0
   0  12   4    3.08    0.66   0
   0  12   4    2.92    0.69   0
   0  12   4    3.85    0.91   0
   1  12   4    0.88    0.62   0
   1  12   4    0.37    0.63   0
   1  12   4    0.75    0.66   0
   2  12   4    2.45    0.65   0
   2  12   4    3.27    0.93   0
   2  12   4    2.21    0.86   0
   3  12   4    5.24    0.84   0
   3  12   4    5.10    0.89   0
   3  12   4    6.28    0.94   0
   4  12   4    0.01    0.60   0
   4  12   4    0.09    0.65   0
   4  12   4    0.28    0.91   0
   5  12   4   -0.53    0.91   0
   5  12   4    0.23    0.92   0
   5  12   4    0.44    0.95   0
   6  12   4    1.55    1.00   0
   6  12   4    2.07    0.91   0
   6  12   4    1.22    0.99   0
   7  12   4    0.85    0.94   0
   2  13   4   -0.04    0.99   0
   2  13   4    0.46    0.68   0
   2  13   4    0.04    0.99   0
   3  13   4    0.34    0.99   0
   3  13   4    0.43    0.94   0
   3  13   4    0.39    0.69   0
   4  13   4    1.07    0.71   0
   4  13   4    2.05    0.96   0
   4  13   4    2.35    0.99   0
   4   9  -5   -0.04    0.96   0
   4   9  -5    0.52    1.01   0
   4   9  -5    0.24    0.93   0
   3   9  -5    1.64    0.91   0
   3   9  -5    1.31    0.67   0
   2   9  -5    0.34    0.92   0
   2   9  -5    0.57    0.97   0
   1   9  -5    1.42    0.97   0
   1   9  -5    0.70    0.91   0
   0   9  -5    1.07    0.95   0
   0   9  -5    2.36    0.97   0
  -1   9  -5    1.52    0.69   0
   6   8  -5    0.68    1.49   0
   6   8  -5   -0.10    1.63   0
   5   8  -5    1.43    0.98   0
   5   8  -5    0.97    0.95   0
   4   8  -5    0.71    0.61   0
   4   8  -5    0.69    0.92   0
   3   8  -5    3.14    0.59   0
   3   8  -5    2.25    0.91   0
   2   8  -5    3.39    0.80   0
   2   8  -5    4.86    0.89   0
   1   8  -5    1.23    0.84   0
   1   8  -5    2.17    0.66   0
   0   8  -5    2.73    0.65   0
   0   8  -5    2.78    0.85   0
  -1   8  -5    3.52    0.94   0
  -1   8  -5    3.84    0.67   0
  -2   8  -5    1.25    0.65   0
  -3   8  -5    0.11    0.97   0
  -7  -7   5    2.64    0.98   0
   6   7  -5    0.64    1.73   0
  -6  -7   5    0.79    0.88   0
   6   7  -5    0.42    1.83   0
   5   7  -5    5.06    0.90   0
   5   7  -5    6.11    1.16   0
  -5  -7   5    4.90    0.90   0
   4   7  -5    1.87    0.77   0
   4   7  -5    1.10    0.83   0
  -4  -7   5    2.04    0.85   0
   3   7  -5   10.23    0.83   0
   3   7  -5   10.34    0.88   0
   2   7  -5    0.82    0.74   0
   2   7  -5    1.02    0.58   0
   1   7  -5    0.01    0.78   0
   1   7  -5    1.03    0.54   0
   0   7  -5    6.22    0.82   0
   0   7  -5    4.83    0.87   0
  -1   7  -5    2.18    0.80   0
  -1   7  -5    2.93    0.84   0
  -2   7  -5   -0.18    0.57   0
  -3   7  -5    2.94    0.89   0
  -4   7  -5    0.17    0.67   0
  -7  -6   5    2.08    0.65   0
  -6  -6   5   -0.44    0.63   0
   5   6  -5    0.20    0.85   0
  -5  -6   5    0.07    0.54   0
  -4  -6   5    4.00    0.57   0
   4   6  -5    3.24    0.80   0
  -3  -6   5    1.05    0.77   0
   3   6  -5    1.07    0.78   0
   3   6  -5    0.56    0.73   0
   2   6  -5   -0.56    0.70   0
   2   6  -5    0.16    0.73   0
   1   6  -5   -0.26    0.74   0
   1   6  -5    0.25    0.55   0
  -1  -6   5    0.32    0.76   0
   0   6  -5    5.75    0.57   0
   0   6  -5    6.51    0.78   0
   0  -6   5    7.85    0.81   0
  -1   6  -5    9.47    0.78   0
  -1   6  -5    6.98    0.84   0
  -2   6  -5    4.75    0.58   0
  -3   6  -5    3.42    0.84   0
  -4   6  -5    1.19    0.86   0
  -5   6  -5    4.47    0.67   0
  -8  -5   5    0.11    0.68   0
  -7  -5   5    1.80    0.61   0
  -6  -5   5   -0.62    0.79   0
   5   5  -5    2.92    1.04   0
  -5  -5   5    2.73    0.54   0
  -4  -5   5    3.94    0.55   0
   4   5  -5    3.45    0.76   0
  -3  -5   5    0.96    0.71   0
   3   5  -5    1.27    0.75   0
  -3  -5   5    0.70    0.48   0
   2   5  -5    1.09    0.73   0
  -2  -5   5    1.84    0.73   0
  -2  -5   5    0.59    0.75   0
   2   5  -5    1.56    0.74   0
  -1  -5   5   16.72    0.83   0
   1   5  -5   14.94    0.80   0
  -1  -5   5   17.98    0.82   0
   1   5  -5   15.44    0.77   0
   0   5  -5   13.87    0.76   0
   0   5  -5   10.77    0.76   0
   0  -5   5   10.14    0.58   0
  -1   5  -5    3.84    0.77   0
   1  -5   5    3.40    0.77   0
  -1   5  -5    3.02    0.77   0
  -2   5  -5    1.97    0.74   0
   2  -5   5    2.67    0.74   0
  -3   5  -5    7.38    0.80   0
   3  -5   5    6.72    0.81   0
  -4   5  -5   12.42    0.82   0
  -5   5  -5    1.54    0.57   0
  -6   5  -5   -0.15    0.96   0
  -8  -4   5    1.83    0.95   0
  -7  -4   5    5.35    0.64   0
  -6  -4   5    3.45    0.57   0
  -5  -4   5    8.96    0.78   0
   5   4  -5    7.69    1.08   0
  -4  -4   5   13.80    0.58   0
   4   4  -5   14.96    0.91   0
  -4  -4   5   15.09    1.04   0
  -3  -4   5    2.60    0.71   0
  -3  -4   5    1.83    0.50   0
   3   4  -5    2.83    0.71   0
  -2  -4   5   18.19    0.81   0
   2   4  -5   18.40    0.82   0
  -2  -4   5   19.17    0.85   0
  -1  -4   5   10.33    0.76   0
  -1  -4   5    9.29    0.54   0
   1   4  -5   12.67    0.75   0
   0   4  -5    0.58    0.74   0
   0  -4   5   -0.17    0.52   0
  -1   4  -5    5.32    0.51   0
   1  -4   5    5.20    0.52   0
  -2   4  -5    1.11    0.71   0
   2  -4   5   -0.90    0.74   0
  -3   4  -5    6.28    0.77   0
   3  -4   5    5.69    0.57   0
  -4   4  -5    1.59    0.74   0
   4  -4   5    1.77    0.77   0
  -5   4  -5    8.21    0.63   0
  -6   4  -5    8.61    0.63   0
  -7   4  -5    2.21    0.94   0
  -8  -3   5    3.73    0.88   0
  -7  -3   5    5.34    0.62   0
  -6  -3   5    2.12    0.56   0
  -5  -3   5    4.62    0.55   0
  -5  -3   5    4.80    1.08   0
   5   3  -5    4.21    0.96   0
   4   3  -5   -0.13    0.94   0
  -4  -3   5   -0.29    0.69   0
  -4  -3   5    0.41    0.75   0
   3   3  -5   13.63    0.81   0
  -3  -3   5   15.07    0.82   0
  -3  -3   5   13.32    0.79   0
  -2  -3   5   12.07    0.72   0
   2   3  -5    9.53    0.59   0
  -2  -3   5   11.74    0.78   0
  -1  -3   5    1.45    0.70   0
  -1  -3   5    0.57    0.69   0
   1   3  -5    0.63    0.66   0
   0  -3   5   20.77    0.63   0
   0  -3   5   19.22    0.87   0
   0   3  -5   19.97    0.62   0
   1  -3   5   90.70    1.11   0
  -1   3  -5   94.46    1.11   0
  -2   3  -5   60.37    0.84   0
   2  -3   5   64.85    0.84   0
   3  -3   5   17.68    0.61   0
  -3   3  -5   19.92    0.78   0
   4  -3   5    0.60    0.51   0
  -4   3  -5    1.07    0.51   0
  -5   3  -5    7.07    0.76   0
   5  -3   5    7.75    0.77   0
  -6   3  -5    3.91    0.83   0
  -7   3  -5    0.92    0.63   0
  -9  -2   5    1.94    0.97   0
  -8  -2   5    0.71    0.60   0
  -7  -2   5    8.45    0.59   0
  -6  -2   5    0.02    0.74   0
  -5  -2   5   12.51    0.79   0
   5   2  -5   10.73    1.03   0
  -5  -2   5   12.23    1.07   0
  -4  -2   5   69.08    1.00   0
  -4  -2   5   66.16    1.29   0
   4   2  -5   63.54    1.28   0
   3   2  -5  107.87    1.43   0
  -3  -2   5  110.72    1.20   0
  -3  -2   5  113.40    1.44   0
  -2  -2   5  115.37    1.23   0
   2   2  -5  117.22    1.36   0
  -2  -2   5  117.80    1.36   0
  -1  -2   5   82.32    1.15   0
   1   2  -5   79.18    1.11   0
  -1  -2   5   79.29    1.11   0
   0  -2   5    6.13    0.72   0
   0  -2   5    6.58    0.72   0
   0   2  -5    5.63    0.72   0
   1  -2   5   14.55    0.88   0
  -1   2  -5   15.28    0.57   0
   1  -2   5   16.56    0.76   0
   2  -2   5   11.48    0.73   0
  -2   2  -5   10.93    0.73   0
   3  -2   5   13.39    0.58   0
  -3   2  -5   14.42    0.77   0
  -4   2  -5    6.66    0.72   0
   4  -2   5    6.46    0.53   0
   5  -2   5    4.97    0.74   0
  -5   2  -5    3.82    0.75   0
   6  -2   5    0.33    0.79   0
  -6   2  -5    2.07    0.79   0
  -7   2  -5   -0.77    0.60   0
  -8   2  -5    6.06    0.95   0
  -9  -1   5    0.23    0.70   0
  -8  -1   5   16.84    0.72   0
  -7  -1   5    0.11    0.79   0
  -6  -1   5   14.04    1.33   0
  -6  -1   5   15.34    0.80   0
  -5  -1   5   39.77    1.29   0
  -5  -1   5   38.62    0.90   0
   5   1  -5   37.50    1.25   0
  -4  -1   5   12.59    0.60   0
   4   1  -5   13.29    0.98   0
  -4  -1   5   13.84    0.84   0
  -3  -1   5    1.84    0.74   0
   3   1  -5    2.07    0.77   0
  -3  -1   5    1.35    0.50   0
  -2  -1   5    0.90    0.67   0
   2   1  -5   -0.65    0.72   0
  -2  -1   5    0.04    0.70   0
  -1  -1   5    8.25    0.58   0
  -1  -1   5    9.66    0.79   0
   1   1  -5    9.91    0.81   0
   0  -1   5  175.73    1.62   0
   0  -1   5  175.74    1.36   0
   0   1  -5  187.02    1.50   0
   1  -1   5   19.91    1.03   0
   1  -1   5   19.98    0.61   0
  -1   1  -5   19.80    0.77   0
   2  -1   5    1.56    0.65   0
  -2   1  -5    1.25    0.45   0
  -3   1  -5   22.82    0.62   0
   3  -1   5   25.38    0.78   0
   4  -1   5   28.77    0.87   0
  -4   1  -5   27.91    0.86   0
   5  -1   5   15.43    0.80   0
  -5   1  -5   13.65    0.58   0
  -6   1  -5   19.53    0.87   0
   6  -1   5   19.79    0.68   0
  -7   1  -5    2.69    0.82   0
   7  -1   5    4.73    0.82   0
  -8   1  -5    4.16    0.93   0
  -8   0   5    2.72    0.89   0
  -7   0   5   16.57    0.67   0
  -7   0   5   18.65    1.59   0
  -7   0   5   18.49    1.47   0
  -6   0   5    1.81    0.51   0
  -6   0   5    1.88    0.98   0
  -5   0   5    0.65    0.70   0
  -5   0   5    0.73    0.96   0
  -4   0   5    2.99    0.70   0
  -4   0   5    3.11    0.89   0
   4   0  -5    3.17    0.72   0
  -3   0   5   75.49    1.03   0
  -3   0   5   74.85    1.21   0
   3   0  -5   76.83    1.24   0
   2   0  -5    0.19    0.74   0
  -2   0   5    1.36    0.75   0
  -2   0   5    0.10    0.53   0
   1   0  -5   38.58    0.99   0
  -1   0   5   38.87    0.98   0
   0   0  -5   29.99    0.75   0
   0   0   5   29.77    0.93   0
   1   0   5    6.19    0.73   0
  -1   0  -5    7.74    0.75   0
   2   0   5  113.62    1.19   0
  -2   0  -5  111.50    1.16   0
   2   0   5  103.49    1.98   0
   3   0   5    0.59    0.64   0
  -3   0  -5    0.65    0.63   0
  -4   0  -5   59.73    0.84   0
   4   0   5   58.95    0.85   0
   5   0   5  183.35    1.45   0
  -5   0  -5  173.25    1.26   0
  -6   0  -5    1.31    0.75   0
   6   0   5    1.80    0.74   0
  -7   0  -5    2.65    0.78   0
   7   0   5    1.71    0.56   0
  -8   0  -5    8.29    0.91   0
  -9   0  -5    0.09    1.01   0
  -8   1   5    1.63    0.65   0
  -8   1   5    2.42    1.36   0
  -8   1   5    2.02    1.34   0
  -7   1   5    8.28    0.62   0
  -7   1   5    9.42    1.16   0
  -7   1   5    9.05    1.10   0
  -6   1   5    0.48    0.70   0
  -6   1   5    0.45    0.77   0
  -5   1   5  121.62    1.19   0
  -5   1   5  122.58    1.65   0
  -4   1   5   92.33    0.92   0
  -4   1   5   96.03    1.32   0
   4  -1  -5   92.26    1.25   0
  -3   1   5   22.79    0.86   0
   3  -1  -5   22.12    0.87   0
  -2   1   5  319.53    1.95   0
   2  -1  -5  331.91    2.05   0
   1  -1  -5   26.08    0.96   0
  -1   1   5   25.64    0.93   0
   0  -1  -5   56.80    1.05   0
   0   1   5   52.59    0.89   0
  -1  -1  -5    2.02    0.75   0
   1   1   5    1.27    0.72   0
  -2  -1  -5    2.32    0.56   0
   2   1   5    1.26    0.50   0
   3   1   5  139.58    1.32   0
   3   1   5  129.07    2.11   0
  -3  -1  -5  132.86    1.17   0
   4   1   5    1.75    0.68   0
  -4  -1  -5    0.70    0.69   0
   4   1   5    0.44    0.95   0
  -5  -1  -5   17.38    0.66   0
   5   1   5   18.83    0.68   0
   6   1   5    0.18    0.73   0
  -6  -1  -5    0.28    0.72   0
  -7  -1  -5   36.23    0.96   0
   7   1   5   38.14    1.02   0
   8   1   5   -0.38    0.83   0
  -8  -1  -5    1.33    0.82   0
  -9  -1  -5    1.59    1.00   0
  -8   2   5    6.01    1.02   0
  -8   2   5    5.80    1.06   0
  -8   2   5    5.66    0.94   0
  -7   2   5    9.25    0.86   0
  -7   2   5    9.45    1.16   0
  -7   2   5    8.00    1.10   0
  -6   2   5    7.09    0.82   0
  -6   2   5    6.33    0.57   0
  -6   2   5    5.54    0.81   0
  -5   2   5    6.06    0.75   0
  -5   2   5    7.27    0.72   0
  -4   2   5   41.72    0.98   0
   4  -2  -5   40.24    0.99   0
  -3   2   5   10.17    0.77   0
   3  -2  -5    9.11    0.73   0
  -2   2   5  263.89    1.68   0
   2  -2  -5  256.26    1.67   0
   1  -2  -5  832.06    2.93   0
  -1   2   5  946.28    3.18   0
   0  -2  -5   24.12    0.90   0
   0   2   5   25.87    0.90   0
  -1  -2  -5   28.46    0.76   0
   1   2   5   31.21    0.92   0
  -2  -2  -5 1027.23    3.21   0
   2   2   5 1006.77    3.08   0
  -3  -2  -5  114.22    1.16   0
   3   2   5  119.65    1.31   0
   4   2   5  136.51    1.68   0
  -4  -2  -5  140.22    1.32   0
   4   2   5  145.42    1.35   0
   5   2   5 1152.17    4.53   0
   5   2   5 1218.12    3.44   0
  -5  -2  -5 1155.96    3.20   0
  -6  -2  -5  155.86    1.27   0
   6   2   5  160.33    1.44   0
  -7  -2  -5    0.63    0.80   0
   7   2   5    1.47    0.75   0
  -8  -2  -5   15.20    0.93   0
   8   2   5   18.30    0.93   0
  -9  -2  -5    0.30    0.98   0
  -8   3   5    2.25    1.01   0
  -8   3   5    2.39    0.98   0
  -8   3   5    1.75    1.24   0
  -7   3   5    0.60    0.86   0
  -7   3   5    0.82    1.05   0
  -7   3   5    0.70    0.85   0
  -6   3   5   -0.04    0.53   0
  -6   3   5    0.87    0.72   0
  -6   3   5    0.49    0.76   0
  -5   3   5   11.93    0.81   0
  -4   3   5   70.18    1.07   0
   3  -3  -5    0.50    0.50   0
  -3   3   5   -0.27    0.65   0
   2  -3  -5   72.55    1.07   0
  -2   3   5   70.83    0.93   0
  -1   3   5  372.91    2.02   0
   1  -3  -5  341.04    1.85   0
   0   3   5  136.44    1.21   0
   0  -3  -5  135.70    1.21   0
   1   3   5   86.62    1.02   0
  -1  -3  -5   88.47    1.03   0
  -2  -3  -5   16.07    0.68   0
   2   3   5   17.36    0.68   0
  -3  -3  -5   52.56    0.89   0
   3   3   5   54.13    0.91   0
  -4  -3  -5    0.61    0.71   0
   4   3   5    0.85    0.69   0
   4   3   5    1.49    0.69   0
   5   3   5   44.47    1.06   0
   5   3   5   47.97    0.99   0
  -5  -3  -5   45.03    0.98   0
  -6  -3  -5   84.48    1.19   0
   6   3   5   81.70    1.23   0
   6   3   5   84.60    1.20   0
   7   3   5   11.08    0.80   0
   7   3   5   10.80    0.79   0
  -7  -3  -5    9.47    0.84   0
  -8  -3  -5    1.20    0.82   0
   8   3   5    0.88    0.84   0
  -9  -3  -5    0.95    1.14   0
 -10  -3  -5    7.49    1.36   0
  -8   4   5    2.75    1.03   0
  -8   4   5    3.78    1.03   0
  -8   4   5    2.84    0.73   0
  -7   4   5    1.92    0.89   0
  -7   4   5    1.88    0.87   0
  -7   4   5    1.94    0.89   0
  -6   4   5    6.54    0.91   0
  -6   4   5    5.19    0.86   0
  -5   4   5   38.78    0.95   0
  -4   4   5   72.68    1.07   0
  -3   4   5   72.12    1.04   0
   2  -4  -5    2.21    0.68   0
  -2   4   5    3.24    0.68   0
   1  -4  -5  148.05    1.33   0
  -1   4   5  149.65    1.33   0
   0  -4  -5  290.48    1.62   0
   0   4   5  297.50    1.62   0
   1   4   5   10.35    0.60   0
  -1  -4  -5    8.74    0.57   0
   2   4   5  102.35    1.25   0
  -2  -4  -5   87.18    1.05   0
   3   4   5  134.90    1.24   0
  -3  -4  -5  125.33    1.22   0
   4   4   5   22.32    0.67   0
   4   4   5   22.81    0.85   0
  -4  -4  -5   23.47    0.85   0
   5   4   5  210.18    1.63   0
  -5  -4  -5  217.75    1.69   0
   5   4   5  222.85    1.74   0
  -6  -4  -5  170.02    1.58   0
   6   4   5  171.31    1.49   0
   6   4   5  176.19    1.58   0
  -7  -4  -5   12.78    0.85   0
   7   4   5   14.25    0.78   0
   7   4   5   13.54    0.82   0
  -8  -4  -5   28.02    1.24   0
   8   4   5   25.79    0.97   0
   8   4   5   26.72    1.22   0
   9   4   5    7.87    0.96   0
  -9  -4  -5    7.62    0.98   0
 -10  -4  -5    1.92    1.26   0
  -7   5   5    4.48    0.95   0
  -7   5   5    5.00    0.97   0
  -7   5   5    5.45    0.97   0
  -6   5   5   12.52    0.68   0
  -6   5   5   13.74    0.72   0
  -5   5   5   40.73    0.97   0
  -4   5   5    6.56    0.75   0
  -3   5   5    0.12    0.70   0
   2  -5  -5    3.73    0.72   0
  -2   5   5    4.48    0.72   0
   1  -5  -5  106.05    1.13   0
  -1   5   5  112.11    1.16   0
   0  -5  -5   77.59    1.02   0
   0   5   5   78.54    1.02   0
  -1  -5  -5  130.33    1.26   0
   1   5   5  135.68    1.26   0
   2   5   5  348.35    1.92   0
  -2  -5  -5  347.06    1.90   0
   3   5   5   74.38    1.11   0
  -3  -5  -5   72.21    1.08   0
   4   5   5   63.04    1.08   0
   4   5   5   48.39    0.81   0
  -4  -5  -5   56.90    1.04   0
   5   5   5    0.67    0.66   0
   5   5   5    1.26    0.74   0
  -5  -5  -5   -0.52    0.76   0
   6   5   5    9.29    0.82   0
   6   5   5    8.43    0.77   0
  -6  -5  -5    7.92    0.82   0
   7   5   5    2.09    0.76   0
   7   5   5    1.86    0.75   0
  -7  -5  -5    1.40    0.75   0
   8   5   5    2.49    0.79   0
   8   5   5    1.83    0.84   0
  -8  -5  -5    1.74    0.84   0
   9   5   5    1.02    1.10   0
  -9  -5  -5    1.20    1.26   0
  -7   6   5    0.54    1.00   0
  -7   6   5   -0.26    0.71   0
  -7   6   5    0.63    0.99   0
  -6   6   5    0.75    0.91   0
  -6   6   5    0.02    0.91   0
  -5   6   5    1.29    0.81   0
  -5   6   5    1.93    0.79   0
  -4   6   5    3.13    0.49   0
  -3   6   5   68.05    1.00   0
  -2   6   5  129.91    1.20   0
   1  -6  -5   31.92    0.82   0
  -1   6   5   36.73    0.87   0
   0  -6  -5   48.02    0.77   0
   0   6   5   53.86    0.94   0
  -1  -6  -5   72.81    0.99   0
   1   6   5   74.62    1.02   0
  -2  -6  -5  129.58    1.23   0
   2   6   5  129.19    1.10   0
   3   6   5    6.81    0.73   0
  -3  -6  -5    7.59    0.71   0
   4   6   5    1.91    0.68   0
   4   6   5    1.37    0.49   0
  -4  -6  -5    1.33    0.69   0
   5   6   5    7.94    0.73   0
   5   6   5    8.80    0.77   0
  -5  -6  -5    8.75    0.76   0
  -6  -6  -5    5.08    0.75   0
   6   6   5    5.09    0.75   0
   6   6   5    5.90    0.57   0
   7   6   5    1.09    0.76   0
   7   6   5    0.26    0.91   0
  -7  -6  -5    1.10    0.74   0
   8   6   5    1.25    0.74   0
  -8  -6  -5    1.09    0.96   0
   8   6   5    0.52    0.80   0
   9   6   5    8.09    0.66   0
  -9  -6  -5    8.32    1.34   0
   9   6   5    8.43    1.55   0
  -6   7   5    8.05    1.01   0
  -6   7   5    9.80    0.98   0
  -5   7   5   17.55    0.69   0
  -5   7   5   17.88    0.68   0
  -4   7   5   12.08    0.65   0
  -4   7   5   14.58    0.85   0
  -3   7   5    0.01    0.74   0
  -2   7   5    1.54    0.72   0
  -1   7   5    0.59    0.48   0
   0   7   5    7.80    0.75   0
  -1  -7  -5    2.28    0.68   0
   1   7   5    2.44    0.72   0
  -2  -7  -5    9.25    0.77   0
   2   7   5   10.92    0.77   0
   3   7   5   23.90    0.81   0
  -3  -7  -5   23.90    0.79   0
   4   7   5   11.42    0.76   0
  -4  -7  -5    9.13    0.55   0
   4   7   5   11.43    0.79   0
   5   7   5   25.39    0.81   0
   5   7   5   28.09    0.89   0
  -5  -7  -5   25.38    0.84   0
   6   7   5    1.22    0.67   0
   6   7   5    0.90    0.77   0
  -6  -7  -5    0.40    0.72   0
   7   7   5    4.34    1.02   0
   7   7   5    3.01    0.77   0
  -7  -7  -5    4.31    0.98   0
   8   7   5    7.88    0.59   0
  -8  -7  -5    8.21    1.09   0
   8   7   5    9.28    1.14   0
   9   7   5    7.84    0.93   0
  10   7   5   -0.08    1.04   0
  -5   8   5    4.85    0.68   0
  -5   8   5    4.35    0.90   0
  -4   8   5    2.97    0.80   0
  -4   8   5    2.85    0.83   0
  -3   8   5    0.35    0.75   0
  -2   8   5   36.62    0.91   0
  -1   8   5   93.45    1.11   0
   0   8   5   21.33    0.80   0
   1   8   5   93.66    1.09   0
   2   8   5  121.69    1.21   0
  -3  -8  -5    1.64    0.71   0
   3   8   5    1.19    0.75   0
   4   8   5    0.88    0.52   0
   4   8   5    1.65    0.72   0
  -4  -8  -5    0.82    0.69   0
   5   8   5   17.38    0.86   0
   5   8   5   18.74    0.80   0
  -5  -8  -5   13.63    0.59   0
   6   8   5    3.40    0.84   0
  -6  -8  -5    2.97    0.75   0
   6   8   5    3.14    0.73   0
   7   8   5    4.05    0.90   0
   7   8   5    4.92    0.78   0
   8   8   5    4.10    0.84   0
   8   8   5    5.01    1.10   0
   9   8   5    0.81    0.65   0
  -5   9   5    4.60    1.04   0
  -4   9   5    4.29    0.89   0
  -4   9   5    5.73    0.95   0
  -3   9   5    1.74    0.83   0
  -3   9   5    1.15    0.82   0
  -2   9   5    1.37    0.76   0
  -1   9   5   17.00    0.63   0
   0   9   5   23.65    0.83   0
   1   9   5    0.29    0.53   0
   2   9   5   13.90    0.60   0
   3   9   5    7.07    0.56   0
   3   9   5    7.12    0.76   0
   4   9   5    0.71    0.73   0
   4   9   5    0.79    0.51   0
   5   9   5    0.93    0.75   0
   5   9   5    0.17    0.51   0
   6   9   5    6.18    0.59   0
   6   9   5    7.78    0.86   0
   7   9   5   17.45    0.88   0
   7   9   5   16.19    1.06   0
   8   9   5    8.27    1.23   0
   8   9   5   10.18    0.88   0
   9   9   5    3.33    0.99   0
  -4  10   5    1.26    0.71   0
  -3  10   5    1.94    0.90   0
  -3  10   5   -1.24    0.65   0
  -2  10   5   -0.52    0.88   0
  -2  10   5    1.32    0.81   0
  -1  10   5   -0.70    0.57   0
   0  10   5    9.50    0.83   0
   1  10   5    0.84    0.73   0
   2  10   5   11.04    0.84   0
   3  10   5    1.61    0.73   0
   3  10   5    1.30    0.82   0
   4  10   5    4.63    0.78   0
   4  10   5    5.00    0.59   0
   5  10   5   17.57    0.92   0
   5  10   5   14.52    0.63   0
   6  10   5    6.34    0.81   0
   6  10   5    7.02    0.89   0
   7  10   5    7.66    0.63   0
   7  10   5    8.77    1.05   0
   8  10   5    4.29    0.92   0
   8  10   5    4.30    1.21   0
   8  10   5    4.13    1.25   0
  -2  11   5    1.22    0.90   0
  -2  11   5    2.15    0.65   0
  -1  11   5    1.71    0.86   0
  -1  11   5    2.15    0.87   0
   0  11   5    4.82    0.90   0
   0  11   5    5.40    0.84   0
   1  11   5    3.39    0.83   0
   2  11   5    2.21    0.55   0
   2  11   5    4.31    0.88   0
   3  11   5    1.07    0.80   0
   3  11   5    0.96    0.82   0
   4  11   5    4.34    0.81   0
   4  11   5    4.80    0.86   0
   5  11   5    1.07    0.86   0
   5  11   5   -0.05    0.80   0
   6  11   5    0.08    0.92   0
   6  11   5    1.28    0.60   0
   7  11   5    1.13    0.92   0
   7  11   5    1.14    0.65   0
   7  11   5    0.41    1.00   0
   8  11   5    0.17    1.26   0
   8  11   5    0.33    0.69   0
   8  11   5    0.95    1.30   0
  -1  12   5    3.06    0.72   0
  -1  12   5    2.27    0.95   0
   0  12   5    4.09    0.96   0
   0  12   5    4.03    0.93   0
   1  12   5    0.99    0.64   0
   1  12   5    2.83    0.94   0
   1  12   5    3.59    0.66   0
   2  12   5    2.82    0.87   0
   2  12   5    1.30    0.84   0
   2  12   5    2.63    0.89   0
   3  12   5    2.20    0.86   0
   3  12   5    2.45    0.65   0
   3  12   5    2.73    0.91   0
   4  12   5    0.36    0.59   0
   4  12   5    0.32    0.63   0
   4  12   5    0.24    0.89   0
   5  12   5    2.38    0.66   0
   5  12   5    1.39    0.66   0
   5  12   5    1.70    0.62   0
   6  12   5    0.16    0.99   0
   6  12   5    1.29    0.65   0
   6  12   5    0.81    0.99   0
   7  12   5    0.68    0.95   0
   7  12   5    1.52    1.08   0
   7  12   5    0.82    1.28   0
   2  13   5    0.83    0.68   0
   2  13   5    0.17    0.99   0
   2  13   5    0.35    0.98   0
   3  13   5    2.29    0.96   0
   3  13   5    0.79    0.96   0
   3  13   5    1.13    0.73   0
   4  13   5    0.74    0.95   0
   4  13   5   -0.28    1.00   0
   4  13   5   -0.30    1.00   0
   5  13   5    0.30    1.01   0
   5  13   5    0.52    0.69   0
   5   8  -6    2.48    1.10   0
   5   8  -6    2.54    1.05   0
   4   8  -6    1.20    1.01   0
   3   8  -6    1.40    0.96   0
   2   8  -6    3.10    0.96   0
   1   8  -6    1.51    0.89   0
   0   8  -6    0.74    0.93   0
  -1   8  -6    0.40    0.65   0
  -2   8  -6    2.48    0.97   0
  -6  -7   6    2.15    0.93   0
   6   7  -6    0.17    1.58   0
   6   7  -6    0.37    1.67   0
   5   7  -6   -0.00    0.97   0
  -5  -7   6    0.26    0.64   0
  -4  -7   6    2.28    0.87   0
   4   7  -6    1.07    0.91   0
   3   7  -6    0.71    0.87   0
   2   7  -6    0.73    0.60   0
   1   7  -6    0.85    0.60   0
   0   7  -6    1.31    0.84   0
  -1   7  -6    0.40    0.64   0
  -2   7  -6    0.98    0.88   0
  -3   7  -6    4.07    0.96   0
  -7  -6   6    0.28    0.71   0
  -6  -6   6    1.72    0.64   0
   6   6  -6    1.56    2.06   0
   6   6  -6    1.63    2.16   0
   5   6  -6    4.58    1.17   0
  -5  -6   6    5.05    0.63   0
  -4  -6   6    1.25    0.56   0
   4   6  -6    0.71    0.83   0
  -3  -6   6    3.81    0.58   0
   3   6  -6    4.87    0.84   0
  -2  -6   6    6.71    0.84   0
   2   6  -6    5.51    0.83   0
  -1  -6   6   -0.43    0.78   0
   1   6  -6    0.88    0.57   0
   0  -6   6    4.87    0.82   0
   0   6  -6    3.48    0.58   0
   1  -6   6    6.53    0.61   0
  -1   6  -6    5.35    0.61   0
  -2   6  -6    2.25    0.81   0
  -3   6  -6    3.43    0.86   0
  -4   6  -6   -0.37    0.64   0
  -7  -5   6    0.70    0.66   0
  -6  -5   6    0.94    0.83   0
  -5  -5   6    1.21    0.80   0
   5   5  -6    1.45    0.90   0
  -4  -5   6    0.96    0.55   0
   4   5  -6    0.01    0.79   0
  -4  -5   6    0.39    0.75   0
  -3  -5   6   -0.03    0.79   0
  -3  -5   6    0.58    0.77   0
   3   5  -6   -0.31    0.79   0
  -2  -5   6    6.01    0.77   0
  -2  -5   6    7.80    0.79   0
   2   5  -6    7.28    0.77   0
  -1  -5   6    2.41    0.74   0
  -1  -5   6    3.08    0.58   0
   1   5  -6    3.01    0.57   0
   0  -5   6    0.46    0.74   0
   0   5  -6   -0.10    0.49   0
   1  -5   6    0.78    0.52   0
  -1   5  -6    0.71    0.51   0
   2  -5   6    0.39    0.54   0
  -2   5  -6   -0.27    0.55   0
   3  -5   6    0.99    0.78   0
  -3   5  -6   -0.49    0.79   0
  -4   5  -6    1.52    0.86   0
  -5   5  -6    4.72    0.95   0
  -8  -4   6    4.25    0.97   0
  -7  -4   6    3.06    0.62   0
  -6  -4   6    0.44    0.55   0
  -5  -4   6    0.32    0.76   0
  -5  -4   6    0.49    1.02   0
   5   4  -6    0.29    1.06   0
   4   4  -6    0.20    0.76   0
  -4  -4   6    1.29    0.51   0
  -4  -4   6    0.70    0.88   0
  -3  -4   6    0.44    0.72   0
   3   4  -6    0.61    0.75   0
  -3  -4   6    0.50    0.71   0
  -2  -4   6    1.29    0.52   0
   2   4  -6    0.98    0.74   0
  -2  -4   6    0.41    0.74   0
  -1  -4   6    0.92    0.75   0
  -1  -4   6    1.27    0.70   0
   1   4  -6    1.81    0.54   0
   0  -4   6    6.37    0.78   0
   0  -4   6    8.61    0.74   0
   0   4  -6    8.20    0.73   0
  -1   4  -6   23.48    0.84   0
   1  -4   6   24.34    0.86   0
   2  -4   6    6.75    0.57   0
  -2   4  -6    4.83    0.56   0
  -3   4  -6    8.83    0.78   0
   3  -4   6    9.31    0.59   0
   4  -4   6    6.04    0.82   0
  -4   4  -6    4.67    0.59   0
   5  -4   6    4.41    0.85   0
  -5   4  -6    2.96    0.81   0
  -6   4  -6    4.35    0.67   0
  -8  -3   6    0.76    0.69   0
  -7  -3   6    7.36    0.66   0
  -6  -3   6    1.26    0.79   0
  -5  -3   6    2.24    0.53   0
   5   3  -6    2.13    1.04   0
  -5  -3   6    2.20    1.05   0
   4   3  -6    0.56    0.76   0
  -4  -3   6    0.39    0.72   0
  -4  -3   6   -0.07    0.96   0
  -3  -3   6   10.38    0.74   0
   3   3  -6    9.78    0.82   0
  -3  -3   6   10.17    0.80   0
  -2  -3   6   48.94    0.99   0
  -2  -3   6   46.24    0.96   0
   2   3  -6   44.12    0.80   0
  -1  -3   6  120.26    1.12   0
  -1  -3   6  120.16    1.28   0
   1   3  -6  127.39    1.28   0
   0  -3   6  108.73    1.22   0
   0  -3   6   96.82    1.30   0
   0   3  -6  104.96    1.03   0
   1  -3   6   48.53    0.93   0
  -1   3  -6   49.24    0.93   0
   2  -3   6    4.29    0.74   0
  -2   3  -6    2.97    0.72   0
   3  -3   6    2.52    0.56   0
  -3   3  -6    2.42    0.75   0
   4  -3   6    1.40    0.54   0
  -4   3  -6    1.85    0.77   0
   5  -3   6    3.22    0.79   0
  -5   3  -6    2.49    0.77   0
   6  -3   6    0.31    0.61   0
  -6   3  -6   -0.63    0.86   0
  -7   3  -6    1.55    0.94   0
  -8  -2   6    5.43    0.67   0
  -7  -2   6    4.63    0.61   0
  -6  -2   6   21.77    0.89   0
  -6  -2   6   21.95    1.82   0
  -5  -2   6   46.95    0.77   0
   5   2  -6   43.65    1.21   0
  -5  -2   6   49.11    1.40   0
  -4  -2   6   10.99    0.75   0
  -4  -2   6   11.68    0.87   0
   4   2  -6   12.25    1.05   0
  -3  -2   6   55.67    0.84   0
   3   2  -6   62.68    1.12   0
  -3  -2   6   57.88    1.10   0
  -2  -2   6   38.58    0.86   0
   2   2  -6   38.65    0.94   0
  -2  -2   6   37.82    0.96   0
  -1  -2   6    2.56    0.69   0
   1   2  -6    4.13    0.72   0
  -1  -2   6    3.23    0.50   0
   0  -2   6    1.82    0.70   0
   0   2  -6    2.10    0.51   0
   0  -2   6    1.92    0.72   0
   1  -2   6   54.95    1.28   0
  -1   2  -6   60.85    0.97   0
   1  -2   6   55.00    0.81   0
   2  -2   6    4.21    0.53   0
  -2   2  -6    3.07    0.52   0
   3  -2   6   58.03    0.96   0
  -3   2  -6   57.03    0.96   0
   4  -2   6  130.76    1.10   0
  -4   2  -6  122.09    1.08   0
   5  -2   6    6.25    0.54   0
  -5   2  -6    6.53    0.57   0
   6  -2   6    5.93    0.82   0
  -6   2  -6    3.63    0.82   0
  -7   2  -6   17.06    0.99   0
   7  -2   6   16.74    0.76   0
  -8   2  -6    4.85    1.00   0
  -8  -1   6    2.02    0.64   0
  -7  -1   6   10.05    0.87   0
  -6  -1   6    9.36    0.83   0
  -6  -1   6    7.46    1.08   0
  -5  -1   6    6.65    0.83   0
   5   1  -6    6.76    0.97   0
  -5  -1   6    8.80    0.79   0
  -4  -1   6    2.98    0.75   0
  -4  -1   6    2.46    0.69   0
   4   1  -6    2.06    0.94   0
   3   1  -6   96.95    1.38   0
  -3  -1   6   97.51    1.38   0
  -3  -1   6   96.90    1.14   0
  -2  -1   6   57.01    1.08   0
  -2  -1   6   58.75    1.02   0
   2   1  -6   52.74    0.89   0
  -1  -1   6   60.29    1.01   0
   1   1  -6   59.57    1.00   0
  -1  -1   6   50.55    0.81   0
   0  -1   6   23.99    0.85   0
   0  -1   6   23.81    0.79   0
   0   1  -6   26.68    0.82   0
   1  -1   6   35.68    0.70   0
  -1   1  -6   38.34    0.86   0
   1  -1   6   31.82    1.01   0
   2  -1   6   84.94    1.96   0
   2  -1   6   90.91    0.96   0
  -2   1  -6   95.71    1.10   0
  -3   1  -6   14.85    0.78   0
   3  -1   6   13.84    0.60   0
   4  -1   6   98.96    1.14   0
  -4   1  -6   90.65    0.95   0
   5  -1   6   28.50    0.85   0
  -5   1  -6   26.18    0.67   0
   6  -1   6    0.55    0.77   0
  -6   1  -6    1.96    0.79   0
   7  -1   6    7.15    0.88   0
  -7   1  -6    8.59    0.86   0
  -8   1  -6    3.15    0.95   0
  -8   0   6    0.34    0.91   0
  -7   0   6    0.40    1.22   0
  -7   0   6   -0.58    0.81   0
  -7   0   6    0.39    1.21   0
  -6   0   6   18.03    0.83   0
  -6   0   6   16.59    1.14   0
  -5   0   6   81.45    0.91   0
   5   0  -6   79.77    1.31   0
  -5   0   6   82.12    1.35   0
  -4   0   6   39.41    0.87   0
   4   0  -6   38.09    1.00   0
  -4   0   6   37.75    1.01   0
  -3   0   6  214.53    1.48   0
  -3   0   6  224.73    1.80   0
   3   0  -6  219.94    1.78   0
   2   0  -6  545.36    2.51   0
  -2   0   6  561.35    2.55   0
  -2   0   6  510.48    2.06   0
  -1   0   6   66.59    0.90   0
   1   0  -6   72.92    1.10   0
  -1   0   6   72.56    1.09   0
   0   0   6    1.15    0.48   0
   0   0  -6    0.65    0.72   0
   0   0   6    1.30    0.51   0
   1   0   6  308.04    2.22   0
   1   0   6  353.69    1.83   0
  -1   0  -6  355.02    1.83   0
   2   0   6   12.74    0.98   0
   2   0   6   15.95    0.77   0
  -2   0  -6   14.76    0.59   0
   3   0   6    5.80    0.52   0
  -3   0  -6    5.19    0.70   0
  -4   0  -6  474.55    1.94   0
   4   0   6  507.18    2.16   0
   5   0   6   67.25    0.89   0
  -5   0  -6   68.23    1.06   0
   6   0   6    1.38    0.76   0
  -6   0  -6    1.08    0.76   0
   7   0   6    9.11    0.88   0
  -7   0  -6    8.70    0.88   0
   8   0   6    1.95    0.64   0
  -8   0  -6    3.28    0.90   0
  -9   0  -6    2.15    1.04   0
  -8   1   6    6.68    0.93   0
  -8   1   6    6.64    1.51   0
  -8   1   6    6.77    1.67   0
  -7   1   6   11.27    0.87   0
  -7   1   6   13.07    1.20   0
  -7   1   6   13.29    1.23   0
  -6   1   6    1.05    0.55   0
  -6   1   6    0.92    0.78   0
  -5   1   6    1.82    0.75   0
  -5   1   6    1.37    0.80   0
   5  -1  -6    1.17    0.76   0
  -4   1   6    8.53    0.53   0
  -4   1   6    9.99    0.81   0
   4  -1  -6    8.09    0.77   0
  -3   1   6    5.76    0.77   0
   3  -1  -6    5.34    0.76   0
  -2   1   6   59.09    1.05   0
   2  -1  -6   53.76    0.90   0
   1  -1  -6   16.47    0.84   0
  -1   1   6   15.54    0.63   0
   0  -1  -6    0.66    0.76   0
   0   1   6    0.64    0.72   0
  -1  -1  -6   14.68    0.59   0
   1   1   6   14.27    0.75   0
   2   1   6    6.25    0.70   0
  -2  -1  -6    5.10    0.67   0
   3   1   6    3.40    0.69   0
  -3  -1  -6    4.34    0.70   0
   4   1   6   90.04    2.76   0
   4   1   6   99.58    1.17   0
  -4  -1  -6   98.98    1.17   0
  -5  -1  -6  223.23    1.54   0
   5   1   6  218.29    1.42   0
   6   1   6    2.96    0.74   0
  -6  -1  -6    3.69    0.76   0
  -7  -1  -6   21.33    0.90   0
   7   1   6   23.67    0.90   0
  -8  -1  -6    8.07    0.90   0
   8   1   6    9.27    0.92   0
  -9  -1  -6    0.94    0.98   0
  -8   2   6    1.24    0.97   0
  -8   2   6    0.24    1.25   0
  -8   2   6    0.62    1.23   0
  -7   2   6    2.87    0.86   0
  -7   2   6    2.58    1.11   0
  -7   2   6    1.78    1.10   0
  -6   2   6    2.50    0.77   0
  -6   2   6    3.00    0.82   0
  -5   2   6   24.38    0.94   0
  -5   2   6   24.74    0.86   0
  -4   2   6   24.40    0.86   0
   4  -2  -6   22.86    0.67   0
  -3   2   6    0.86    0.48   0
   3  -2  -6    0.35    0.66   0
  -2   2   6   39.91    0.76   0
   2  -2  -6   36.94    0.76   0
  -1   2   6  124.35    1.30   0
   1  -2  -6  113.83    1.14   0
   0  -2  -6   42.78    0.80   0
   0   2   6   45.75    0.98   0
  -1  -2  -6    4.24    0.50   0
   1   2   6    5.17    0.67   0
  -2  -2  -6    0.65    0.71   0
   2   2   6    0.61    0.66   0
  -3  -2  -6  100.89    1.01   0
   3   2   6  107.54    1.14   0
   4   2   6    1.87    0.72   0
   4   2   6    0.48    0.69   0
  -4  -2  -6    0.97    0.51   0
   5   2   6    9.62    0.98   0
  -5  -2  -6    9.90    0.81   0
   5   2   6    8.71    0.81   0
  -6  -2  -6    4.49    0.76   0
   6   2   6    4.56    0.76   0
  -7  -2  -6    7.41    0.83   0
   7   2   6    6.18    0.84   0
   8   2   6    2.22    0.84   0
  -8  -2  -6    1.60    0.89   0
  -9  -2  -6    3.64    0.98   0
   9   2   6    3.80    0.95   0
  -8   3   6    1.65    0.71   0
  -8   3   6    1.93    1.04   0
  -8   3   6    1.80    1.03   0
  -7   3   6    5.93    1.00   0
  -7   3   6    7.08    0.91   0
  -7   3   6    8.37    0.98   0
  -6   3   6   29.87    0.91   0
  -6   3   6   28.61    1.00   0
  -5   3   6   14.70    0.86   0
  -4   3   6    8.43    0.75   0
   4  -3  -6    7.51    0.73   0
   3  -3  -6   60.86    0.84   0
  -3   3   6   64.33    0.87   0
  -2   3   6    1.97    0.69   0
   2  -3  -6    0.99    0.66   0
  -1   3   6   29.16    0.86   0
   1  -3  -6   22.34    0.67   0
   0   3   6   53.60    0.81   0
   0  -3  -6   57.51    1.02   0
  -1  -3  -6    8.34    0.71   0
   1   3   6    6.47    0.52   0
  -2  -3  -6    6.10    0.73   0
   2   3   6    5.68    0.70   0
  -3  -3  -6    2.94    0.72   0
   3   3   6    2.23    0.71   0
  -4  -3  -6    0.35    0.47   0
   4   3   6    0.20    0.87   0
   4   3   6    1.02    0.45   0
   5   3   6    1.44    0.48   0
   5   3   6    1.21    0.71   0
  -5  -3  -6    1.76    0.73   0
   6   3   6    0.67    0.72   0
  -6  -3  -6    0.30    0.74   0
   6   3   6    0.46    0.52   0
   7   3   6   19.70    0.93   0
   7   3   6   21.84    0.96   0
  -7  -3  -6   21.87    0.98   0
  -8  -3  -6   22.27    1.00   0
   8   3   6   24.07    0.96   0
  -9  -3  -6    0.92    0.93   0
   9   3   6   -0.19    0.90   0
  -7   4   6   11.00    0.96   0
  -7   4   6    8.68    0.71   0
  -7   4   6    9.73    1.02   0
  -6   4   6   27.01    1.00   0
  -6   4   6   26.13    0.80   0
  -5   4   6   17.53    0.66   0
  -4   4   6    0.79    0.75   0
   3  -4  -6   16.75    0.79   0
  -3   4   6   18.79    0.81   0
  -2   4   6    4.48    0.72   0
   2  -4  -6    5.03    0.70   0
  -1   4   6    0.60    0.68   0
   1  -4  -6    0.93    0.69   0
   0   4   6   24.48    0.83   0
   0  -4  -6   22.40    0.83   0
   1   4   6  264.10    1.52   0
  -1  -4  -6  261.93    1.50   0
   2   4   6  161.73    1.25   0
  -2  -4  -6  166.22    1.37   0
  -3  -4  -6   54.00    0.83   0
   3   4   6   53.88    0.83   0
  -4  -4  -6  187.51    1.45   0
   4   4   6  186.09    1.33   0
   4   4   6  185.33    1.57   0
  -5  -4  -6   37.58    0.91   0
   5   4   6   36.40    0.93   0
   5   4   6   34.04    0.73   0
  -6  -4  -6   28.04    0.90   0
   6   4   6   27.36    0.89   0
   6   4   6   28.65    0.88   0
  -7  -4  -6   16.35    0.88   0
   7   4   6   15.89    0.88   0
   7   4   6   14.93    0.85   0
   8   4   6    0.08    0.77   0
  -8  -4  -6    0.39    0.93   0
   8   4   6    0.67    0.80   0
   9   4   6    1.11    0.88   0
  -9  -4  -6    0.76    1.13   0
 -10  -4  -6    1.62    1.33   0
  -7   5   6    0.56    1.00   0
  -7   5   6    0.10    0.95   0
  -7   5   6    0.24    0.98   0
  -6   5   6    2.48    0.89   0
  -6   5   6    1.39    0.88   0
  -5   5   6    4.61    0.81   0
  -4   5   6    1.07    0.74   0
  -3   5   6    0.48    0.69   0
   2  -5  -6   40.39    0.73   0
  -2   5   6   44.41    0.94   0
   1  -5  -6   32.27    0.84   0
  -1   5   6   30.31    0.68   0
   0   5   6  154.34    1.15   0
   0  -5  -6  163.06    1.31   0
  -1  -5  -6  259.41    1.59   0
   1   5   6  272.43    1.62   0
   2   5   6  274.19    1.63   0
  -2  -5  -6  209.29    1.36   0
   3   5   6   11.52    0.77   0
  -3  -5  -6   11.31    0.77   0
   4   5   6   23.58    0.63   0
   4   5   6   28.25    0.88   0
  -4  -5  -6   21.29    0.66   0
   5   5   6    0.45    0.47   0
   5   5   6    0.23    0.71   0
  -5  -5  -6    0.73    0.73   0
   6   5   6   -0.46    0.67   0
   6   5   6    0.50    0.70   0
  -6  -5  -6   -0.00    0.48   0
   7   5   6    1.03    0.77   0
   7   5   6    1.76    0.77   0
  -7  -5  -6    1.10    0.78   0
   8   5   6    9.09    0.86   0
  -8  -5  -6    9.57    1.07   0
   8   5   6    9.39    0.88   0
   9   5   6    1.36    0.90   0
   9   5   6    1.60    1.11   0
  -9  -5  -6    0.82    1.12   0
 -10  -5  -6    0.35    1.27   0
  -6   6   6   15.45    0.99   0
  -6   6   6   14.44    0.98   0
  -5   6   6   21.52    0.71   0
  -4   6   6   34.06    0.78   0
  -3   6   6    1.25    0.72   0
  -2   6   6   17.24    0.81   0
   1  -6  -6    1.33    0.47   0
  -1   6   6   -0.10    0.47   0
   0  -6  -6   45.49    0.74   0
   0   6   6   51.64    0.95   0
  -1  -6  -6   77.88    1.01   0
   1   6   6   74.56    0.88   0
   2   6   6   -0.59    0.70   0
  -2  -6  -6   -0.38    0.71   0
   3   6   6    0.65    0.74   0
  -3  -6  -6   -0.03    0.51   0
   4   6   6   17.55    0.61   0
  -4  -6  -6   15.48    0.77   0
   5   6   6    4.50    0.72   0
   5   6   6    5.26    0.53   0
  -5  -6  -6    5.17    0.54   0
   6   6   6   11.41    0.78   0
   6   6   6   10.43    0.82   0
  -6  -6  -6   11.21    0.76   0
   7   6   6   34.61    1.02   0
   7   6   6   34.32    0.90   0
  -7  -6  -6   32.64    1.00   0
   8   6   6   10.06    0.83   0
   8   6   6   10.32    0.93   0
  -8  -6  -6   11.72    0.94   0
   9   6   6   10.83    1.26   0
  -9  -6  -6   10.56    1.03   0
   9   6   6    9.08    0.74   0
 -10  -6  -6    5.05    1.69   0
  -6   7   6    0.49    1.04   0
  -6   7   6   -0.40    1.02   0
  -5   7   6    1.58    0.63   0
  -5   7   6    1.34    0.59   0
  -4   7   6    0.23    0.80   0
  -3   7   6    9.18    0.59   0
  -2   7   6   21.44    0.83   0
  -1   7   6   45.51    0.75   0
   0  -7  -6    3.49    0.71   0
   0   7   6    2.83    0.71   0
  -1  -7  -6   59.01    0.96   0
   1   7   6   63.93    1.01   0
   2   7   6    7.98    0.78   0
  -2  -7  -6    7.39    0.76   0
   3   7   6    6.25    0.77   0
  -3  -7  -6    6.01    0.70   0
   4   7   6   36.69    0.92   0
   4   7   6   35.14    0.88   0
  -4  -7  -6   31.82    0.70   0
   5   7   6   -0.04    0.62   0
   5   7   6    0.43    0.52   0
  -5  -7  -6    0.14    0.70   0
   6   7   6    5.00    0.74   0
   6   7   6    5.02    0.82   0
  -6  -7  -6    5.80    0.77   0
   7   7   6   -0.16    0.76   0
  -7  -7  -6    0.06    0.75   0
   7   7   6    0.14    0.80   0
   8   7   6    2.20    0.62   0
   8   7   6    3.08    1.07   0
  -8  -7  -6    2.22    0.83   0
   9   7   6    2.44    0.64   0
   9   7   6    2.99    1.16   0
  -9  -7  -6    3.17    1.16   0
  10   7   6    0.60    1.04   0
  -5   8   6   -0.05    0.96   0
  -5   8   6   -0.11    0.68   0
  -4   8   6    0.54    0.79   0
  -3   8   6    6.89    0.81   0
  -2   8   6    6.29    0.76   0
  -1   8   6   75.44    1.04   0
   0   8   6   16.32    0.80   0
  -1  -8  -6    0.99    0.68   0
   1   8   6   -0.21    0.50   0
  -2  -8  -6   77.17    1.03   0
   2   8   6   83.88    1.07   0
   3   8   6    3.84    0.75   0
  -3  -8  -6    3.48    0.69   0
   4   8   6    0.33    0.75   0
   4   8   6    1.06    0.70   0
  -4  -8  -6    0.44    0.75   0
   5   8   6   -0.03    0.74   0
   5   8   6    1.51    0.72   0
  -5  -8  -6    0.61    0.70   0
   6   8   6    6.25    0.60   0
   6   8   6    7.08    0.85   0
  -6  -8  -6    5.94    0.80   0
   7   8   6    7.63    0.82   0
  -7  -8  -6    6.47    0.81   0
   7   8   6    6.83    0.90   0
   8   8   6    2.19    0.62   0
   8   8   6    3.04    1.10   0
  -8  -8  -6    3.24    1.06   0
   9   8   6    1.66    0.91   0
   9   8   6    0.94    1.20   0
  -4   9   6    0.81    0.88   0
  -4   9   6    0.02    0.91   0
  -3   9   6    0.26    0.58   0
  -2   9   6    1.68    0.79   0
  -1   9   6    0.77    0.77   0
   0   9   6    2.45    0.55   0
   1   9   6    1.88    0.54   0
   2   9   6   25.37    0.67   0
  -3  -9  -6   68.37    1.06   0
   3   9   6   74.37    1.08   0
   4   9   6    6.90    0.77   0
   4   9   6    5.48    0.55   0
  -4  -9  -6    4.44    0.52   0
   5   9   6    8.53    0.77   0
   5   9   6    7.16    0.66   0
  -5  -9  -6    7.84    0.81   0
   6   9   6    2.97    0.55   0
   6   9   6    4.01    0.84   0
  -6  -9  -6    4.55    0.80   0
   7   9   6   14.51    0.92   0
   7   9   6   14.88    1.16   0
   8   9   6   17.04    1.11   0
   8   9   6   15.61    0.69   0
   9   9   6   18.20    1.05   0
   9   9   6   18.08    1.68   0
  -3  10   6   -0.44    0.92   0
  -3  10   6   -0.19    0.64   0
  -2  10   6    3.31    0.85   0
  -1  10   6    8.79    0.63   0
   0  10   6   19.29    0.87   0
   1  10   6   15.54    0.84   0
   2  10   6   56.43    0.85   0
   3  10   6   30.45    0.91   0
   4  10   6    2.88    0.62   0
   4  10   6    3.09    0.57   0
   5  10   6    8.67    0.87   0
   5  10   6    9.42    0.83   0
   6  10   6    2.51    0.57   0
   6  10   6    2.80    0.91   0
   7  10   6    0.77    0.58   0
   7  10   6    0.10    0.94   0
   8  10   6    0.17    0.67   0
   8  10   6    0.79    1.00   0
  -2  11   6    2.63    0.67   0
  -2  11   6    2.47    0.69   0
  -1  11   6    7.91    0.71   0
   0  11   6    6.15    0.66   0
   1  11   6    2.13    0.58   0
   2  11   6    1.10    0.56   0
   3  11   6    1.83    0.58   0
   3  11   6    2.78    0.87   0
   4  11   6   -0.82    0.83   0
   4  11   6   -0.38    0.57   0
   5  11   6    2.39    0.61   0
   5  11   6    2.22    0.61   0
   6  11   6    1.13    0.66   0
   6  11   6    0.51    0.60   0
   7  11   6    1.84    0.62   0
   7  11   6    2.02    1.02   0
   8  11   6    5.17    0.93   0
   8  11   6    3.98    1.36   0
  -1  12   6    0.90    0.69   0
  -1  12   6    1.59    0.96   0
   0  12   6    0.22    0.65   0
   0  12   6    1.42    0.91   0
   1  12   6    1.02    0.90   0
   2  12   6    2.50    0.91   0
   2  12   6    2.74    0.65   0
   3  12   6   12.13    0.69   0
   3  12   6   16.01    0.98   0
   4  12   6    8.69    0.91   0
   4  12   6    9.38    0.98   0
   5  12   6    7.01    0.68   0
   5  12   6    5.96    0.94   0
   6  12   6    5.44    1.05   0
   6  12   6    6.03    0.69   0
   7  12   6    1.87    0.70   0
   7  12   6    2.00    1.07   0
   7  12   6    2.93    1.04   0
   2  13   6    0.32    0.73   0
   2  13   6    0.48    0.97   0
   2  13   6    1.82    1.01   0
   3  13   6    0.61    0.65   0
   3  13   6    0.26    0.68   0
   3  13   6   -0.10    0.97   0
   4  13   6   -0.52    0.95   0
   4  13   6    0.44    0.71   0
   4  13   6    0.87    0.69   0
   5  13   6    0.11    0.72   0
   5  13   6   -0.04    0.68   0
   5  13   6    0.52    1.02   0
   2   8  -7    0.71    0.70   0
   1   8  -7   -1.05    0.98   0
   0   8  -7    2.89    1.01   0
   5   7  -7    0.01    1.06   0
  -5  -7   7   -0.33    1.03   0
   4   7  -7    0.95    0.96   0
  -4  -7   7    0.12    0.65   0
   3   7  -7    2.81    0.96   0
   2   7  -7    1.80    0.93   0
   1   7  -7    1.59    0.89   0
   0   7  -7   -0.15    0.88   0
  -1   7  -7    1.55    0.62   0
  -2   7  -7    2.72    0.69   0
  -6  -6   7    1.04    0.93   0
   6   6  -7    1.15    1.63   0
   6   6  -7    1.36    1.72   0
   5   6  -7    1.78    1.23   0
  -5  -6   7    1.73    0.94   0
   4   6  -7    1.31    0.94   0
  -4  -6   7    0.60    0.90   0
  -3  -6   7   -0.38    0.89   0
   3   6  -7    0.68    0.89   0
  -3  -6   7    0.51    0.90   0
  -2  -6   7    2.04    0.85   0
   2   6  -7    2.20    0.84   0
   1   6  -7    1.19    0.84   0
  -1  -6   7    1.07    0.83   0
   0  -6   7    1.31    0.60   0
   0   6  -7   -0.11    0.83   0
   1  -6   7   -0.39    0.58   0
  -1   6  -7    0.21    0.83   0
   2  -6   7    1.02    0.85   0
  -2   6  -7    0.43    0.87   0
  -3   6  -7    0.39    0.65   0
  -4   6  -7    2.02    0.97   0
  -7  -5   7   -0.61    1.00   0
  -6  -5   7   -0.18    0.62   0
   6   5  -7    0.13    1.63   0
   5   5  -7    0.71    1.11   0
  -5  -5   7    0.29    0.58   0
   4   5  -7    0.48    0.89   0
  -4  -5   7   -0.05    0.82   0
  -4  -5   7   -0.12    0.87   0
  -3  -5   7    3.24    0.81   0
   3   5  -7    2.92    0.89   0
  -3  -5   7    3.27    0.84   0
  -2  -5   7    8.06    0.85   0
  -2  -5   7    8.87    0.88   0
   2   5  -7    7.57    0.85   0
  -1  -5   7   10.85    0.63   0
  -1  -5   7   12.12    0.86   0
   1   5  -7   12.08    0.88   0
   0  -5   7   11.72    0.84   0
   0   5  -7   13.51    0.84   0
   1  -5   7    1.73    0.59   0
  -1   5  -7    2.76    0.80   0
   2  -5   7    6.59    0.61   0
  -2   5  -7    6.64    0.61   0
   3  -5   7   13.30    0.91   0
  -3   5  -7   11.98    0.88   0
   4  -5   7    2.98    0.92   0
  -4   5  -7    2.49    0.90   0
  -5   5  -7    2.22    0.71   0
  -7  -4   7    5.30    0.97   0
  -6  -4   7    7.83    0.63   0
   6   4  -7    8.74    1.75   0
  -5  -4   7    1.48    0.60   0
  -5  -4   7    2.53    1.08   0
   5   4  -7    1.90    0.89   0
  -4  -4   7   10.82    0.89   0
   4   4  -7   10.41    0.87   0
  -4  -4   7   10.14    0.83   0
  -3  -4   7   15.72    0.66   0
   3   4  -7   14.09    0.69   0
  -3  -4   7   16.76    0.91   0
  -2  -4   7    5.39    0.56   0
   2   4  -7    6.30    0.80   0
  -2  -4   7    9.35    0.80   0
  -1  -4   7    1.27    0.74   0
  -1  -4   7    2.04    0.76   0
   1   4  -7    2.62    0.76   0
   0  -4   7   -0.26    0.74   0
   0  -4   7    0.61    0.53   0
   0   4  -7   -0.03    0.51   0
  -1   4  -7    8.16    0.59   0
   1  -4   7    7.58    0.80   0
   2  -4   7    0.36    0.55   0
  -2   4  -7    0.97    0.74   0
   3  -4   7    8.70    0.64   0
  -3   4  -7    6.83    0.81   0
   4  -4   7    1.25    0.86   0
  -4   4  -7   -0.15    0.84   0
   5  -4   7    1.00    0.63   0
  -5   4  -7    0.66    0.87   0
  -6   4  -7    1.98    0.73   0
  -7  -3   7    1.68    0.92   0
  -6  -3   7    0.57    0.84   0
   6   3  -7   -0.08    1.16   0
  -6  -3   7    0.09    1.23   0
  -5  -3   7    1.76    0.77   0
  -5  -3   7    2.22    1.02   0
   5   3  -7    1.86    0.88   0
   4   3  -7    0.30    0.95   0
  -4  -3   7   -0.19    0.73   0
  -4  -3   7    0.24    0.76   0
  -3  -3   7    1.54    0.53   0
  -3  -3   7    0.65    0.78   0
   3   3  -7    2.85    0.79   0
  -2  -3   7    6.03    0.55   0
  -2  -3   7    4.91    0.56   0
   2   3  -7    6.87    0.82   0
  -1  -3   7    7.08    0.76   0
  -1  -3   7    5.88    0.54   0
   1   3  -7    7.65    0.76   0
   0  -3   7    0.70    0.69   0
   0   3  -7    0.76    0.48   0
   0  -3   7    0.67    0.71   0
   1  -3   7    6.97    0.77   0
   1  -3   7    5.29    0.94   0
  -1   3  -7    6.68    0.76   0
   2  -3   7    8.03    0.78   0
  -2   3  -7    5.48    0.76   0
   3  -3   7   64.10    0.86   0
  -3   3  -7   65.87    1.04   0
   4  -3   7   33.53    0.96   0
  -4   3  -7   32.66    0.71   0
   5  -3   7    4.03    0.61   0
  -5   3  -7    2.88    0.61   0
   6  -3   7   14.55    1.00   0
  -6   3  -7   12.10    0.98   0
  -7   3  -7    6.03    1.02   0
  -8  -2   7    3.36    1.00   0
  -7  -2   7    0.52    0.87   0
  -6  -2   7    5.34    0.84   0
   6   2  -7    5.01    1.09   0
  -6  -2   7    5.27    1.26   0
  -5  -2   7    0.90    0.77   0
   5   2  -7    0.15    0.83   0
  -5  -2   7    0.42    1.01   0
  -4  -2   7   11.73    0.79   0
  -4  -2   7   10.09    0.84   0
   4   2  -7    9.81    0.84   0
   3   2  -7   77.46    1.17   0
  -3  -2   7   77.56    1.20   0
  -3  -2   7   69.09    0.90   0
  -2  -2   7   30.67    0.88   0
   2   2  -7   32.14    0.93   0
  -2  -2   7   33.90    0.93   0
  -1  -2   7    3.91    0.55   0
   1   2  -7    4.79    0.76   0
  -1  -2   7    5.51    0.76   0
   0  -2   7   14.78    0.83   0
   0   2  -7   15.00    0.78   0
   0  -2   7   15.06    0.60   0
   1  -2   7   11.42    0.82   0
  -1   2  -7   13.52    0.77   0
   1  -2   7   12.20    0.57   0
   2  -2   7   20.95    0.81   0
  -2   2  -7   20.08    0.80   0
   3  -2   7   56.35    1.01   0
  -3   2  -7   49.88    0.81   0
   4  -2   7    4.27    0.57   0
  -4   2  -7    4.96    0.79   0
   5  -2   7    6.69    0.83   0
  -5   2  -7    5.76    0.61   0
   6  -2   7    1.60    0.85   0
  -6   2  -7    1.38    0.83   0
   7  -2   7    1.42    0.67   0
  -7   2  -7   -0.42    0.62   0
  -8  -1   7    0.30    0.96   0
  -7  -1   7    0.95    0.61   0
  -6  -1   7    0.19    0.54   0
  -6  -1   7   -0.00    1.07   0
  -5  -1   7    8.59    0.79   0
  -5  -1   7   10.46    1.09   0
   5   1  -7    9.76    0.91   0
  -4  -1   7   11.77    0.81   0
  -4  -1   7   12.40    0.89   0
   4   1  -7   11.80    0.85   0
   3   1  -7   13.16    0.81   0
  -3  -1   7   12.67    0.57   0
  -3  -1   7   13.12    0.82   0
  -2  -1   7   29.47    0.87   0
   2   1  -7   30.36    0.91   0
  -2  -1   7   30.40    0.91   0
  -1  -1   7   65.52    1.01   0
  -1  -1   7   69.68    1.01   0
   1   1  -7   69.10    1.05   0
   0  -1   7   49.87    1.04   0
   0  -1   7   54.76    0.97   0
   0   1  -7   53.93    1.01   0
   1  -1   7    6.52    0.75   0
   1  -1   7    7.59    0.74   0
  -1   1  -7    7.83    0.72   0
   2  -1   7   18.09    1.24   0
  -2   1  -7   19.33    0.61   0
   2  -1   7   20.95    0.79   0
  -3   1  -7   25.44    0.63   0
   3  -1   7   28.86    0.83   0
   4  -1   7   74.33    1.07   0
  -4   1  -7   67.59    0.90   0
   5  -1   7    1.18    0.53   0
  -5   1  -7   -0.53    0.54   0
   6  -1   7    9.20    0.85   0
  -6   1  -7    9.29    0.62   0
  -7   1  -7    6.73    0.89   0
   7  -1   7    6.37    0.96   0
  -8   1  -7    1.97    1.01   0
   8  -1   7    1.02    1.01   0
  -8   0   7    8.31    1.01   0
  -7   0   7    5.02    0.86   0
  -7   0   7    5.24    1.38   0
  -7   0   7    5.07    1.37   0
  -6   0   7    1.19    0.56   0
  -6   0   7    1.06    1.03   0
  -5   0   7    7.04    0.57   0
   5   0  -7    6.62    0.85   0
  -5   0   7    7.62    0.85   0
  -4   0   7   19.57    0.65   0
   4   0  -7   20.94    0.87   0
  -4   0   7   20.73    0.92   0
  -3   0   7    1.06    0.70   0
  -3   0   7    1.25    0.74   0
   3   0  -7    0.59    0.76   0
   2   0  -7    6.66    0.79   0
  -2   0   7    5.82    0.54   0
  -2   0   7    5.99    0.75   0
   1   0  -7   17.39    0.80   0
  -1   0   7   16.25    0.73   0
  -1   0   7   16.47    0.74   0
   0   0   7    0.27    0.69   0
   0   0   7    0.18    0.67   0
   0   0  -7   -0.34    0.70   0
   1   0   7    1.14    0.51   0
  -1   0  -7    1.37    0.51   0
   1   0   7    1.69    0.69   0
   2   0   7   60.52    1.26   0
   2   0   7   68.88    1.01   0
  -2   0  -7   69.37    1.02   0
   3   0   7    1.48    0.68   0
  -3   0  -7    0.94    0.49   0
  -4   0  -7    0.72    0.71   0
   4   0   7    1.14    0.73   0
  -5   0  -7    9.98    0.59   0
   5   0   7   11.16    0.82   0
   6   0   7    0.91    0.56   0
  -6   0  -7    1.07    0.79   0
   7   0   7    7.08    0.87   0
  -7   0  -7    7.65    0.89   0
   8   0   7    1.75    0.98   0
  -8   0  -7    1.24    0.97   0
  -8   1   7    0.86    1.69   0
  -8   1   7    0.58    1.66   0
  -8   1   7    1.86    0.71   0
  -7   1   7   -0.11    0.88   0
  -7   1   7    0.25    1.12   0
  -7   1   7   -0.51    1.15   0
  -6   1   7    1.80    0.78   0
  -6   1   7    0.02    0.98   0
  -5   1   7    0.32    0.74   0
   5  -1  -7   -0.06    0.74   0
  -5   1   7    0.38    0.81   0
  -4   1   7   38.16    0.90   0
  -4   1   7   36.24    0.96   0
   4  -1  -7   35.40    1.01   0
  -3   1   7   22.40    0.62   0
  -3   1   7   24.56    0.86   0
   3  -1  -7   24.54    0.87   0
  -2   1   7   36.47    0.93   0
   2  -1  -7   34.13    0.75   0
   1  -1  -7   63.97    0.87   0
  -1   1   7   67.11    1.00   0
   0  -1  -7    2.75    0.71   0
   0   1   7    2.87    0.52   0
  -1  -1  -7    6.76    0.73   0
   1   1   7    6.19    0.54   0
   2   1   7   17.97    0.62   0
  -2  -1  -7   20.76    0.79   0
   3   1   7   15.55    0.78   0
  -3  -1  -7   15.34    0.79   0
   4   1   7   47.76    0.76   0
  -4  -1  -7   48.78    0.93   0
  -5  -1  -7  109.31    1.18   0
   5   1   7  106.59    1.03   0
   6   1   7    2.78    0.59   0
  -6  -1  -7    2.88    0.79   0
  -7  -1  -7    2.66    0.61   0
   7   1   7    2.22    0.82   0
   8   1   7    8.63    0.70   0
  -8  -1  -7   11.65    0.72   0
  -9  -1  -7    0.87    1.06   0
   9   1   7    0.57    1.05   0
  -8   2   7    3.43    1.34   0
  -7   2   7   16.94    0.95   0
  -7   2   7   18.43    1.33   0
  -7   2   7   16.91    1.14   0
  -6   2   7   25.64    0.91   0
  -6   2   7   24.28    1.04   0
  -5   2   7    6.12    0.76   0
  -5   2   7    6.87    0.84   0
   5  -2  -7    6.43    0.78   0
  -4   2   7    0.30    0.71   0
   4  -2  -7    1.16    0.65   0
  -3   2   7   17.42    0.64   0
   3  -2  -7   17.62    0.82   0
  -2   2   7   14.88    0.78   0
   2  -2  -7   14.43    0.79   0
  -1   2   7   11.13    0.74   0
   1  -2  -7   10.96    0.76   0
   0  -2  -7   11.19    0.58   0
   0   2   7   10.92    0.54   0
  -1  -2  -7    6.23    0.54   0
   1   2   7    7.11    0.54   0
  -2  -2  -7   13.95    0.58   0
   2   2   7   14.07    0.74   0
   3   2   7   12.36    0.73   0
  -3  -2  -7   11.61    0.57   0
   4   2   7    5.93    0.54   0
   4   2   7    6.40    0.91   0
  -4  -2  -7    5.89    0.76   0
   5   2   7   17.74    1.25   0
  -5  -2  -7   18.09    0.65   0
   5   2   7   20.23    0.85   0
  -6  -2  -7   22.98    0.69   0
   6   2   7   27.82    0.89   0
   7   2   7    8.11    0.84   0
  -7  -2  -7    8.58    0.85   0
  -8  -2  -7    3.71    0.89   0
   8   2   7    3.56    0.90   0
   9   2   7    0.62    0.73   0
  -9  -2  -7    1.63    1.03   0
  -7   3   7    3.13    0.66   0
  -7   3   7    3.34    0.98   0
  -7   3   7    2.61    1.00   0
  -6   3   7    2.53    0.83   0
  -6   3   7    1.41    0.88   0
  -5   3   7   18.22    0.72   0
  -4   3   7   11.05    0.83   0
   4  -3  -7    9.82    0.78   0
  -3   3   7    0.67    0.72   0
   3  -3  -7    1.29    0.72   0
  -2   3   7    1.04    0.64   0
   2  -3  -7    2.54    0.69   0
  -1   3   7   28.55    0.84   0
   1  -3  -7   26.24    0.84   0
   0   3   7   52.11    0.79   0
   0  -3  -7   49.53    0.80   0
  -1  -3  -7  104.86    1.13   0
   1   3   7  105.41    1.02   0
  -2  -3  -7   44.70    0.91   0
   2   3   7   47.48    0.89   0
  -3  -3  -7    0.30    0.48   0
   3   3   7    0.66    0.67   0
  -4  -3  -7   48.30    0.81   0
   4   3   7   48.99    1.20   0
   4   3   7   50.46    0.95   0
   5   3   7  104.17    1.05   0
  -5  -3  -7   98.29    1.03   0
   5   3   7  101.52    1.58   0
   6   3   7   66.07    1.42   0
  -6  -3  -7   73.12    1.10   0
   6   3   7   71.31    0.93   0
  -7  -3  -7    6.98    0.60   0
   7   3   7    7.11    0.61   0
  -8  -3  -7    5.02    0.92   0
   8   3   7    6.60    0.87   0
  -9  -3  -7    7.95    1.03   0
   9   3   7    7.13    0.99   0
  -7   4   7    2.09    0.98   0
  -7   4   7    1.46    0.98   0
  -7   4   7    2.44    0.97   0
  -6   4   7    1.94    0.87   0
  -6   4   7    1.66    0.89   0
  -5   4   7    7.95    0.64   0
  -4   4   7    1.60    0.76   0
   4  -4  -7    2.41    0.72   0
  -3   4   7   10.30    0.60   0
   3  -4  -7   10.95    0.76   0
  -2   4   7    6.24    0.73   0
   2  -4  -7    6.80    0.68   0
  -1   4   7    0.28    0.70   0
   1  -4  -7    0.08    0.69   0
   0   4   7   14.74    0.58   0
   0  -4  -7   14.92    0.78   0
   1   4   7  150.86    1.29   0
  -1  -4  -7  148.47    1.29   0
   2   4   7  185.05    1.37   0
  -2  -4  -7  178.22    1.36   0
  -3  -4  -7   67.64    0.87   0
   3   4   7   77.25    1.05   0
  -4  -4  -7   36.27    0.90   0
   4   4   7   35.30    0.71   0
  -5  -4  -7    2.94    0.76   0
   5   4   7    3.30    0.70   0
   5   4   7    3.41    0.54   0
  -6  -4  -7   27.27    0.92   0
   6   4   7   27.58    0.95   0
   6   4   7   29.89    0.93   0
   7   4   7   11.07    0.87   0
  -7  -4  -7   12.10    0.91   0
   7   4   7   12.81    0.86   0
   8   4   7   12.06    0.92   0
  -8  -4  -7   13.97    0.96   0
   8   4   7   13.76    0.94   0
  -9  -4  -7   16.14    1.07   0
   9   4   7   17.00    1.06   0
  -7   5   7    2.08    0.72   0
  -7   5   7    2.57    1.02   0
  -7   5   7    1.43    1.07   0
  -6   5   7    6.59    0.96   0
  -5   5   7    6.17    0.84   0
  -4   5   7   53.19    1.05   0
   3  -5  -7    4.94    0.49   0
  -3   5   7    5.13    0.57   0
  -2   5   7    9.40    0.75   0
   2  -5  -7    9.54    0.72   0
  -1   5   7   64.31    0.98   0
   1  -5  -7   49.41    0.78   0
   0   5   7    0.71    0.75   0
   0  -5  -7    1.02    0.49   0
   1   5   7   69.58    1.01   0
  -1  -5  -7   67.93    1.04   0
   2   5   7    2.16    0.53   0
  -2  -5  -7    2.70    0.52   0
   3   5   7   97.85    1.14   0
  -3  -5  -7   89.08    0.96   0
   4   5   7    5.07    0.72   0
  -4  -5  -7    4.81    0.72   0
   5   5   7    0.71    0.67   0
   5   5   7    0.61    0.53   0
  -5  -5  -7   -0.09    0.54   0
  -6  -5  -7   18.57    0.86   0
   6   5   7   19.23    0.84   0
   6   5   7   20.22    0.89   0
  -7  -5  -7   38.53    1.02   0
   7   5   7   36.89    1.00   0
   7   5   7   36.76    0.82   0
   8   5   7   24.79    0.98   0
   8   5   7   24.61    1.01   0
  -8  -5  -7   25.31    0.99   0
   9   5   7   10.05    1.04   0
  -9  -5  -7    8.68    1.01   0
  -6   6   7    8.69    0.99   0
  -6   6   7    8.21    0.76   0
  -5   6   7   17.41    0.70   0
  -4   6   7    2.83    0.77   0
  -3   6   7    0.64    0.75   0
   2  -6  -7   71.12    0.86   0
  -2   6   7   80.20    1.03   0
   1  -6  -7   32.23    0.83   0
  -1   6   7   29.53    0.82   0
   0   6   7   23.87    0.85   0
   0  -6  -7   21.32    0.64   0
  -1  -6  -7  350.02    1.75   0
   1   6   7  343.77    1.60   0
   2   6   7   61.99    0.85   0
  -2  -6  -7   62.31    1.00   0
   3   6   7   39.17    0.75   0
  -3  -6  -7   34.63    0.74   0
   4   6   7   37.09    0.91   0
  -4  -6  -7   35.70    0.87   0
   5   6   7    0.44    0.72   0
   5   6   7    0.48    0.50   0
  -5  -6  -7    0.23    0.73   0
   6   6   7    1.28    0.71   0
   6   6   7   -0.00    0.74   0
  -6  -6  -7   -0.01    0.74   0
   7   6   7    0.56    0.80   0
   7   6   7    0.13    0.55   0
  -7  -6  -7    0.18    0.80   0
   8   6   7    6.10    0.65   0
   8   6   7    6.07    0.92   0
  -8  -6  -7    5.87    0.91   0
   9   6   7    1.19    1.14   0
   9   6   7    0.24    0.93   0
  -9  -6  -7   -0.10    0.94   0
  -6   7   7    2.93    1.04   0
  -6   7   7    2.19    1.04   0
  -5   7   7    0.76    0.90   0
  -4   7   7    1.97    0.60   0
  -3   7   7   17.95    0.83   0
  -2   7   7   22.26    0.63   0
   1  -7  -7   79.36    1.03   0
  -1   7   7   83.07    1.05   0
   0  -7  -7    5.19    0.51   0
   0   7   7    9.78    0.74   0
   1   7   7  188.97    1.23   0
  -1  -7  -7  130.85    1.08   0
   2   7   7  451.97    1.98   0
  -2  -7  -7  418.57    1.93   0
   3   7   7    1.02    0.73   0
  -3  -7  -7    0.19    0.71   0
   4   7   7    1.15    0.75   0
  -4  -7  -7    1.26    0.73   0
   5   7   7    1.76    0.75   0
   5   7   7    0.19    0.55   0
  -5  -7  -7    1.90    0.72   0
   6   7   7   14.63    0.83   0
   6   7   7   16.31    0.86   0
  -6  -7  -7   13.08    0.87   0
   7   7   7   20.92    0.90   0
  -7  -7  -7   20.99    0.92   0
   7   7   7   23.52    0.97   0
   8   7   7   46.53    1.12   0
   8   7   7   48.65    1.19   0
  -8  -7  -7   44.82    1.16   0
  -9  -7  -7    5.71    1.25   0
   9   7   7    5.91    0.99   0
   9   7   7    5.00    1.02   0
  -5   8   7   13.73    0.77   0
  -5   8   7   13.99    0.99   0
  -4   8   7   11.15    0.64   0
  -3   8   7    4.80    0.84   0
  -2   8   7    0.75    0.75   0
  -1   8   7    9.28    0.59   0
   0  -8  -7    3.93    0.74   0
   0   8   7    2.49    0.54   0
  -1  -8  -7   93.77    1.10   0
   1   8   7  104.44    1.14   0
   2   8   7   33.23    0.89   0
  -2  -8  -7   31.06    0.86   0
   3   8   7    1.25    0.76   0
  -3  -8  -7    0.39    0.69   0
   4   8   7   21.09    0.69   0
  -4  -8  -7   17.17    0.86   0
   5   8   7    4.19    0.78   0
   5   8   7    4.15    0.76   0
  -5  -8  -7    3.04    0.54   0
   6   8   7    9.59    0.78   0
   6   8   7    9.09    0.85   0
  -6  -8  -7    9.01    0.79   0
   7   8   7    3.89    0.60   0
  -7  -8  -7    3.67    0.81   0
   7   8   7    3.00    0.91   0
   8   8   7   11.22    0.99   0
   8   8   7   10.45    0.67   0
  -8  -8  -7   11.09    0.94   0
   9   8   7   16.03    1.07   0
  -9  -8  -7   14.59    1.32   0
   9   8   7   16.59    1.18   0
  -4   9   7    0.21    0.68   0
  -4   9   7   -0.34    0.68   0
  -3   9   7    2.84    0.86   0
  -2   9   7   10.73    0.86   0
  -1   9   7   23.99    0.69   0
   0   9   7   10.58    0.56   0
  -1  -9  -7    2.38    0.53   0
   1   9   7    2.50    0.74   0
  -2  -9  -7   41.08    0.90   0
   2   9   7   43.71    0.93   0
   3   9   7   11.26    0.83   0
  -3  -9  -7   10.19    0.59   0
   4   9   7    5.16    0.78   0
  -4  -9  -7    4.45    0.57   0
   5   9   7   17.69    0.91   0
   5   9   7   16.84    0.62   0
  -5  -9  -7   12.58    0.61   0
   6   9   7    4.16    0.58   0
   6   9   7    3.91    0.87   0
  -6  -9  -7    3.31    0.81   0
   7   9   7    0.24    0.57   0
  -7  -9  -7    0.09    0.83   0
   7   9   7    0.86    0.93   0
   8   9   7    4.48    0.65   0
  -8  -9  -7    4.87    1.09   0
   8   9   7    4.86    0.96   0
   9   9   7    0.96    0.73   0
   9   9   7    0.53    1.03   0
  -3  10   7    5.51    0.97   0
  -2  10   7   11.41    0.90   0
  -1  10   7    5.64    0.60   0
   0  10   7    7.31    0.83   0
   1  10   7    3.51    0.57   0
   2  10   7    8.97    0.81   0
   3  10   7    2.86    0.60   0
   4  10   7    3.78    0.82   0
   4  10   7    2.83    0.80   0
  -4 -10  -7    1.99    0.80   0
   5  10   7    8.93    0.85   0
   5  10   7    7.85    0.84   0
  -5 -10  -7    6.12    0.57   0
   6  10   7   10.85    0.88   0
   6  10   7    9.80    0.97   0
  -6 -10  -7    9.37    0.90   0
   7  10   7    8.79    0.94   0
   7  10   7    7.05    0.99   0
   8  10   7    3.82    0.95   0
   8  10   7    2.24    1.25   0
  -2  11   7    2.74    0.97   0
  -1  11   7    2.68    0.89   0
   0  11   7    0.57    0.59   0
   1  11   7    0.36    0.57   0
   2  11   7   -0.06    0.56   0
   3  11   7    5.56    0.63   0
   4  11   7    2.78    0.84   0
   4  11   7    2.72    0.61   0
   5  11   7    9.34    0.97   0
   5  11   7    6.19    0.62   0
   6  11   7    7.78    1.01   0
   6  11   7    6.81    0.65   0
   7  11   7    1.38    0.92   0
   7  11   7    1.77    0.98   0
   8  11   7    2.21    1.01   0
   8  11   7    2.63    1.12   0
  -1  12   7    0.60    0.70   0
  -1  12   7   -0.47    0.72   0
   0  12   7    0.57    0.65   0
   1  12   7    6.56    0.94   0
   2  12   7    2.97    0.88   0
   3  12   7    2.33    0.87   0
   3  12   7   -0.47    0.62   0
   4  12   7    2.36    0.93   0
   4  12   7    1.72    0.88   0
   5  12   7    0.98    0.68   0
   5  12   7    2.29    0.90   0
   6  12   7    0.66    0.98   0
   6  12   7    1.39    0.92   0
   7  12   7    0.41    0.68   0
   7  12   7    1.10    1.06   0
   2  13   7    0.61    0.73   0
   2  13   7   -0.52    0.98   0
   3  13   7    1.60    0.66   0
   3  13   7    2.47    0.95   0
   4  13   7    1.47    0.74   0
   4  13   7    1.56    0.70   0
   5  13   7    1.55    0.71   0
   3   7  -8   -0.20    0.72   0
   2   7  -8    0.81    0.74   0
   1   7  -8    0.50    0.99   0
   0   7  -8    0.77    0.97   0
   5   6  -8    0.37    1.05   0
  -5  -6   8    1.14    0.69   0
   4   6  -8    1.54    1.02   0
  -4  -6   8    1.71    0.66   0
   3   6  -8    1.76    0.69   0
  -3  -6   8    1.31    0.64   0
  -3  -6   8    1.45    0.93   0
   2   6  -8   -0.16    0.93   0
  -2  -6   8    0.25    0.64   0
   1   6  -8    0.14    0.89   0
  -1  -6   8    0.31    0.89   0
   0   6  -8    2.51    0.91   0
   0  -6   8    1.09    0.95   0
   1  -6   8    0.91    0.91   0
  -1   6  -8    1.37    0.92   0
   2  -6   8    1.06    0.68   0
  -2   6  -8   -0.03    0.64   0
  -3   6  -8    1.86    0.97   0
  -6  -5   8   -0.05    0.99   0
   6   5  -8    0.81    1.74   0
   5   5  -8    0.83    0.98   0
  -5  -5   8    1.31    0.67   0
   4   5  -8    1.63    0.94   0
  -4  -5   8    1.30    0.64   0
  -4  -5   8    1.92    0.91   0
  -3  -5   8    3.75    0.85   0
   3   5  -8    2.76    0.68   0
  -3  -5   8    3.83    0.95   0
  -2  -5   8    3.49    0.87   0
  -2  -5   8    3.91    0.89   0
   2   5  -8    3.79    0.90   0
  -1  -5   8    0.08    0.82   0
  -1  -5   8    0.66    0.86   0
   1   5  -8    1.16    0.81   0
   0  -5   8    0.70    0.83   0
   0   5  -8    0.11    0.82   0
   1  -5   8    0.11    0.84   0
  -1   5  -8    0.65    0.55   0
  -2   5  -8    5.44    0.91   0
   2  -5   8    3.54    0.90   0
   3  -5   8    2.07    0.64   0
  -3   5  -8    1.39    0.63   0
   4  -5   8    0.93    0.98   0
  -4   5  -8   -0.39    0.67   0
  -6  -4   8    1.40    0.65   0
   6   4  -8    0.86    1.41   0
  -5  -4   8    0.44    1.10   0
  -5  -4   8   -0.29    0.88   0
   5   4  -8   -0.29    0.89   0
  -4  -4   8    5.65    1.11   0
   4   4  -8    5.11    0.92   0
  -4  -4   8    4.28    0.60   0
  -3  -4   8    1.97    0.83   0
   3   4  -8    1.50    0.90   0
  -3  -4   8    1.10    0.63   0
  -2  -4   8    1.31    0.77   0
   2   4  -8    0.43    0.59   0
  -2  -4   8    1.64    0.84   0
  -1  -4   8   11.25    0.64   0
   1   4  -8   14.44    0.63   0
  -1  -4   8   14.91    0.89   0
   0  -4   8    1.18    0.78   0
   0   4  -8    1.10    0.57   0
   0  -4   8    1.65    0.78   0
  -1   4  -8    0.72    0.56   0
   1  -4   8    0.85    0.80   0
   2  -4   8   14.69    0.89   0
  -2   4  -8   12.92    0.66   0
   3  -4   8    2.46    0.86   0
  -3   4  -8    1.96    0.60   0
  -4   4  -8    2.44    0.65   0
   4  -4   8    3.01    0.92   0
   5  -4   8    3.80    0.68   0
  -5   4  -8    4.65    0.95   0
  -7  -3   8    1.21    0.69   0
  -6  -3   8   -0.81    0.89   0
  -6  -3   8    0.39    1.31   0
   6   3  -8    0.09    1.34   0
  -5  -3   8    0.96    0.81   0
  -5  -3   8    0.06    0.89   0
   5   3  -8    0.71    1.10   0
   4   3  -8    0.72    0.82   0
  -4  -3   8   -0.40    0.79   0
  -4  -3   8    0.88    0.80   0
  -3  -3   8   -0.02    0.81   0
   3   3  -8    1.17    0.82   0
  -3  -3   8    0.30    0.55   0
  -2  -3   8    6.96    0.83   0
  -2  -3   8    6.33    0.60   0
   2   3  -8    5.62    0.81   0
  -1  -3   8    8.07    0.60   0
  -1  -3   8    6.43    0.77   0
   1   3  -8    8.57    0.81   0
   0  -3   8    9.50    0.78   0
   0  -3   8    7.21    0.80   0
   0   3  -8    7.58    0.59   0
   1  -3   8   32.22    0.91   0
   1  -3   8   27.59    1.22   0
  -1   3  -8   30.72    0.89   0
   2  -3   8    0.59    0.75   0
  -2   3  -8    1.14    0.53   0
  -3   3  -8    0.95    0.56   0
   3  -3   8    1.18    0.79   0
   4  -3   8   20.31    0.71   0
  -4   3  -8   18.57    0.94   0
   5  -3   8    1.19    0.64   0
  -5   3  -8    0.41    0.64   0
   6  -3   8    1.27    0.99   0
  -6   3  -8    1.59    0.69   0
  -7  -2   8    0.83    0.96   0
  -6  -2   8    1.54    0.61   0
  -6  -2   8    1.22    1.14   0
   6   2  -8    1.27    1.12   0
  -5  -2   8    4.21    0.81   0
   5   2  -8    3.39    0.92   0
  -5  -2   8    3.95    1.07   0
  -4  -2   8    2.79    0.76   0
  -4  -2   8    3.11    0.82   0
   4   2  -8    3.52    0.85   0
   3   2  -8    5.22    0.81   0
  -3  -2   8    4.49    0.53   0
  -3  -2   8    5.02    0.80   0
  -2  -2   8   10.70    0.60   0
   2   2  -8   11.18    0.63   0
  -2  -2   8   11.53    0.82   0
  -1  -2   8   35.34    0.90   0
   1   2  -8   37.57    0.92   0
  -1  -2   8   36.38    0.96   0
   0  -2   8   22.08    0.87   0
   0   2  -8   21.30    0.66   0
   0  -2   8   24.35    0.85   0
   1  -2   8    3.36    0.98   0
  -1   2  -8    3.04    0.78   0
   1  -2   8    2.62    0.77   0
   2  -2   8    9.41    0.77   0
  -2   2  -8    9.71    0.58   0
   3  -2   8    1.01    0.55   0
  -3   2  -8    1.88    0.75   0
   4  -2   8   -0.80    0.81   0
  -4   2  -8    0.71    0.79   0
  -5   2  -8   -0.34    0.60   0
   5  -2   8    0.68    0.86   0
   6  -2   8    4.41    0.91   0
  -6   2  -8    3.92    0.66   0
   7  -2   8    1.08    1.01   0
  -7   2  -8    0.59    0.98   0
  -7  -1   8    2.40    0.69   0
  -6  -1   8    4.44    0.60   0
   6   1  -8    4.18    1.10   0
  -6  -1   8    5.29    1.15   0
  -5  -1   8    2.15    0.77   0
  -5  -1   8    0.44    0.82   0
   5   1  -8    1.84    0.82   0
  -4  -1   8    2.26    0.82   0
  -4  -1   8    2.32    0.55   0
   4   1  -8    2.59    0.84   0
   3   1  -8    7.51    0.80   0
  -3  -1   8    6.89    0.75   0
  -3  -1   8    6.40    0.60   0
  -2  -1   8    0.76    0.49   0
   2   1  -8    0.83    0.79   0
  -2  -1   8    1.39    0.78   0
  -1  -1   8    1.63    0.73   0
   1   1  -8    2.15    0.70   0
  -1  -1   8    1.23    0.72   0
   0  -1   8    0.73    0.68   0
   0   1  -8    0.49    0.52   0
   0  -1   8    1.87    0.52   0
   1  -1   8   31.52    0.99   0
  -1   1  -8   33.94    0.87   0
   1  -1   8   34.80    0.88   0
   2  -1   8   20.54    1.14   0
  -2   1  -8   20.83    0.63   0
   2  -1   8   19.50    0.64   0
  -3   1  -8   48.58    0.80   0
   3  -1   8   58.26    0.99   0
   4  -1   8  150.97    1.16   0
  -4   1  -8  146.48    1.32   0
   5  -1   8   29.88    0.73   0
  -5   1  -8   24.26    0.93   0
  -6   1  -8    2.37    0.85   0
   6  -1   8    1.39    0.87   0
   7  -1   8   18.34    0.77   0
  -7   1  -8   17.27    0.76   0
  -7   0   8    0.55    1.40   0
  -7   0   8   -0.05    0.92   0
  -6   0   8    1.06    0.88   0
  -6   0   8    1.43    0.85   0
  -5   0   8    4.23    0.78   0
   5   0  -8    4.22    0.89   0
  -5   0   8    4.10    0.82   0
  -4   0   8    1.98    0.75   0
   4   0  -8    1.96    0.81   0
  -4   0   8    1.91    0.80   0
  -3   0   8   15.44    0.57   0
   3   0  -8   18.02    0.86   0
  -3   0   8   16.64    0.63   0
  -2   0   8   43.92    0.96   0
   2   0  -8   41.96    0.80   0
  -2   0   8   45.21    1.01   0
  -1   0   8   27.12    0.85   0
  -1   0   8   27.52    0.86   0
   1   0  -8   29.21    0.87   0
   0   0   8   17.81    0.80   0
   0   0   8   18.57    0.62   0
   0   0  -8   19.87    0.81   0
   1   0   8   54.44    0.80   0
  -1   0  -8   52.60    0.81   0
   1   0   8   54.63    1.08   0
   2   0   8   10.85    0.85   0
   2   0   8   12.08    0.75   0
  -2   0  -8   12.01    0.57   0
  -3   0  -8    1.04    0.72   0
   3   0   8    0.42    0.73   0
  -4   0  -8   -0.36    0.52   0
   4   0   8    0.76    0.79   0
   5   0   8    0.09    0.54   0
  -5   0  -8    0.22    0.76   0
   6   0   8   -0.40    0.60   0
  -6   0  -8   -0.16    0.58   0
  -7   0  -8    1.08    0.65   0
   7   0   8    1.59    0.61   0
  -8   0  -8    0.89    1.00   0
   8   0   8   -0.43    1.00   0
  -7   1   8    1.65    0.91   0
  -7   1   8    1.35    1.20   0
  -6   1   8   18.33    0.92   0
  -6   1   8   16.09    1.03   0
   5  -1  -8   28.82    0.99   0
  -5   1   8   29.37    1.01   0
  -5   1   8   30.75    0.73   0
  -4   1   8   21.65    0.85   0
  -4   1   8   24.10    0.93   0
   4  -1  -8   22.19    0.89   0
  -3   1   8   42.93    0.93   0
  -3   1   8   43.64    0.93   0
   3  -1  -8   42.82    0.98   0
  -2   1   8    5.79    0.55   0
   2  -1  -8    5.76    0.55   0
   1  -1  -8    1.02    0.54   0
  -1   1   8    0.96    0.70   0
   0  -1  -8    1.93    0.74   0
   0   1   8    1.21    0.73   0
  -1  -1  -8   11.29    0.77   0
   1   1   8   10.63    0.56   0
   2   1   8    4.97    0.52   0
  -2  -1  -8    5.52    0.53   0
   3   1   8    3.33    0.69   0
  -3  -1  -8    3.04    0.49   0
  -4  -1  -8   49.19    0.77   0
   4   1   8   47.35    0.93   0
  -5  -1  -8   52.11    0.82   0
   5   1   8   51.98    0.99   0
   6   1   8    8.35    0.59   0
  -6  -1  -8    8.46    0.82   0
  -7  -1  -8    8.25    0.90   0
   7   1   8    8.53    0.67   0
   8   1   8   15.38    0.78   0
  -8  -1  -8   16.13    1.05   0
  -7   2   8    2.75    0.66   0
  -7   2   8    4.03    1.25   0
  -6   2   8    2.87    0.87   0
  -6   2   8    5.09    1.09   0
  -5   2   8   16.66    0.88   0
  -5   2   8   17.31    0.95   0
   5  -2  -8   16.71    0.91   0
  -4   2   8   16.61    0.63   0
  -4   2   8   19.70    0.89   0
   4  -2  -8   19.66    0.87   0
  -3   2   8    0.22    0.53   0
   3  -2  -8   -0.28    0.76   0
  -2   2   8   -0.44    0.51   0
   2  -2  -8   -0.26    0.71   0
  -1   2   8    9.00    0.56   0
   1  -2  -8    9.78    0.76   0
   0  -2  -8   36.11    0.92   0
   0   2   8   34.11    0.72   0
  -1  -2  -8   73.38    1.02   0
   1   2   8   69.30    0.85   0
  -2  -2  -8   41.03    0.89   0
   2   2   8   40.20    0.90   0
   3   2   8   31.68    0.83   0
  -3  -2  -8   31.81    0.86   0
   4   2   8   25.77    0.66   0
  -4  -2  -8   26.41    0.66   0
   4   2   8   25.03    1.19   0
   5   2   8    0.07    1.19   0
  -5  -2  -8    0.05    0.51   0
   5   2   8    0.15    0.50   0
  -6  -2  -8    4.15    0.82   0
   6   2   8    2.94    0.56   0
   7   2   8    4.28    0.89   0
  -7  -2  -8    6.19    0.88   0
  -8  -2  -8    0.78    0.64   0
   8   2   8    1.16    0.93   0
  -9  -2  -8    0.89    1.08   0
   9   2   8    0.10    1.05   0
  -7   3   8    0.76    0.67   0
  -7   3   8    0.73    1.02   0
  -7   3   8    0.26    1.02   0
  -6   3   8    0.87    0.60   0
  -6   3   8    0.74    0.89   0
  -5   3   8   15.42    0.65   0
  -5   3   8   18.64    0.95   0
  -4   3   8    8.95    0.85   0
   4  -3  -8    6.44    0.59   0
  -3   3   8   23.42    0.70   0
   3  -3  -8   21.68    0.68   0
  -2   3   8   63.13    1.02   0
   2  -3  -8   59.57    1.00   0
  -1   3   8   13.46    0.80   0
   1  -3  -8   11.63    0.61   0
   0   3   8  190.03    1.27   0
   0  -3  -8  197.62    1.44   0
  -1  -3  -8   94.88    0.96   0
   1   3   8   95.45    0.95   0
  -2  -3  -8   -0.42    0.71   0
   2   3   8    0.96    0.67   0
  -3  -3  -8   34.26    0.88   0
   3   3   8   35.45    0.87   0
   4   3   8   70.57    1.01   0
  -4  -3  -8   67.89    1.00   0
   5   3   8    7.24    0.76   0
  -5  -3  -8    6.05    0.76   0
   5   3   8    4.86    0.97   0
   6   3   8    9.45    1.05   0
  -6  -3  -8    9.95    0.60   0
   6   3   8    9.62    0.82   0
  -7  -3  -8   10.13    0.95   0
   7   3   8   10.62    0.90   0
  -8  -3  -8    7.39    0.68   0
   8   3   8    6.90    0.93   0
   9   3   8    6.53    1.06   0
  -9  -3  -8    6.60    1.06   0
  -7   4   8   11.25    1.03   0
  -7   4   8   10.34    1.13   0
  -7   4   8   10.15    1.13   0
  -6   4   8   26.25    0.76   0
  -6   4   8   35.38    1.14   0
  -5   4   8   19.48    0.99   0
  -4   4   8   13.35    0.65   0
   4  -4  -8   15.29    0.85   0
  -3   4   8   12.47    0.85   0
   3  -4  -8   14.20    0.81   0
  -2   4   8    1.20    0.50   0
   2  -4  -8    1.77    0.74   0
  -1   4   8    8.13    0.76   0
   1  -4  -8    7.13    0.77   0
   0   4   8   60.32    1.04   0
   0  -4  -8   61.45    0.85   0
   1   4   8   10.38    0.79   0
  -1  -4  -8    9.84    0.85   0
   2   4   8    0.97    0.73   0
  -2  -4  -8    1.99    0.73   0
  -3  -4  -8    4.72    0.51   0
   3   4   8    4.97    0.50   0
  -4  -4  -8    0.74    0.73   0
   4   4   8    0.12    0.72   0
  -5  -4  -8    7.23    0.75   0
   5   4   8    6.33    0.78   0
   5   4   8    6.24    0.74   0
  -6  -4  -8   29.86    0.90   0
   6   4   8   25.37    1.09   0
   6   4   8   26.62    0.71   0
   7   4   8   69.63    1.37   0
  -7  -4  -8   78.51    1.17   0
   7   4   8   78.60    1.19   0
  -8  -4  -8   18.93    1.02   0
   8   4   8   20.55    0.78   0
  -9  -4  -8    1.45    1.00   0
   9   4   8   -0.06    0.98   0
  -6   5   8    6.55    1.00   0
  -5   5   8    5.60    0.66   0
  -4   5   8    0.80    0.58   0
  -3   5   8    1.99    0.76   0
   3  -5  -8    0.96    0.74   0
  -2   5   8   40.32    0.88   0
   2  -5  -8   37.66    0.87   0
  -1   5   8    0.18    0.50   0
   1  -5  -8    0.17    0.48   0
   0   5   8  255.03    1.56   0
   0  -5  -8  253.49    1.55   0
   1   5   8  911.47    2.58   0
  -1  -5  -8  939.46    2.74   0
   2   5   8   65.36    1.00   0
  -2  -5  -8   60.23    0.83   0
   3   5   8   68.26    1.00   0
  -3  -5  -8   56.67    0.82   0
   4   5   8   41.93    0.75   0
  -4  -5  -8   40.43    0.90   0
  -5  -5  -8    7.40    0.80   0
   5   5   8    5.68    0.77   0
   5   5   8    6.46    0.77   0
  -6  -5  -8    0.66    0.55   0
   6   5   8    0.57    0.79   0
   6   5   8   -0.01    0.76   0
  -7  -5  -8   22.12    0.73   0
   7   5   8   23.59    0.97   0
   7   5   8   22.80    0.97   0
  -8  -5  -8    0.90    0.89   0
   8   5   8    1.87    1.05   0
   8   5   8    1.55    0.89   0
   9   5   8    0.18    0.96   0
  -9  -5  -8    0.44    0.98   0
  -6   6   8    7.41    1.06   0
  -5   6   8   13.01    0.95   0
  -4   6   8   10.77    0.91   0
  -3   6   8    1.91    0.82   0
   3  -6  -8    2.27    0.59   0
  -2   6   8    1.97    0.74   0
   2  -6  -8    2.56    0.50   0
  -1   6   8   39.64    0.89   0
   1  -6  -8   39.42    0.88   0
   0   6   8   10.19    0.74   0
   0  -6  -8    7.46    0.74   0
   1   6   8   14.38    0.83   0
  -1  -6  -8   12.88    0.60   0
   2   6   8   47.22    0.77   0
  -2  -6  -8   43.93    0.77   0
   3   6   8    0.17    0.72   0
  -3  -6  -8    0.66    0.51   0
   4   6   8    7.07    0.77   0
  -4  -6  -8    5.23    0.71   0
   5   6   8   11.33    0.75   0
   5   6   8   12.79    0.64   0
  -5  -6  -8   10.90    0.80   0
   6   6   8    7.13    0.82   0
   6   6   8    8.20    0.82   0
  -6  -6  -8    7.23    0.59   0
   7   6   8   22.67    0.93   0
   7   6   8   22.94    0.97   0
  -7  -6  -8   20.59    0.73   0
   8   6   8   44.30    1.15   0
   8   6   8   47.56    1.19   0
  -8  -6  -8   47.59    1.13   0
   9   6   8    2.25    1.01   0
   9   6   8    2.07    0.98   0
  -9  -6  -8    3.18    0.99   0
  -5   7   8   12.59    1.03   0
  -4   7   8   11.44    0.92   0
  -3   7   8    2.93    0.57   0
  -2   7   8    1.66    0.73   0
   2  -7  -8    0.19    0.54   0
   1  -7  -8    0.77    0.73   0
  -1   7   8    1.08    0.52   0
   0  -7  -8    2.69    0.54   0
   0   7   8    2.00    0.76   0
   1   7   8   71.13    1.02   0
  -1  -7  -8   66.16    0.99   0
   2   7   8   17.31    0.62   0
  -2  -7  -8   15.30    0.78   0
   3   7   8   20.22    0.62   0
  -3  -7  -8   24.30    0.80   0
   4   7   8   70.60    1.05   0
  -4  -7  -8   67.95    1.04   0
   5   7   8   17.71    0.81   0
   5   7   8   16.32    0.83   0
  -5  -7  -8   16.17    0.82   0
   6   7   8   10.36    0.80   0
   6   7   8   10.21    0.85   0
  -6  -7  -8   10.93    0.85   0
   7   7   8    0.82    0.82   0
   7   7   8    1.34    0.76   0
  -7  -7  -8    0.64    0.87   0
   8   7   8    1.36    0.85   0
   8   7   8    1.07    0.93   0
  -8  -7  -8    0.94    0.91   0
   9   7   8    1.80    0.96   0
  -9  -7  -8    2.73    1.00   0
   9   7   8    3.11    1.21   0
  -5   8   8    1.66    1.04   0
  -4   8   8    1.01    0.65   0
  -3   8   8   10.75    0.88   0
  -2   8   8   11.78    0.84   0
   1  -8  -8   28.52    0.86   0
  -1   8   8   29.16    0.69   0
   0   8   8   35.85    0.71   0
   0  -8  -8   34.31    0.87   0
   1   8   8    0.43    0.73   0
  -1  -8  -8    0.40    0.52   0
   2   8   8    1.91    0.73   0
  -2  -8  -8    2.35    0.50   0
   3   8   8    0.88    0.49   0
  -3  -8  -8    0.33    0.73   0
   4   8   8    0.12    0.75   0
  -4  -8  -8    0.27    0.51   0
   5   8   8    2.11    0.81   0
   5   8   8    1.65    0.82   0
  -5  -8  -8    1.79    0.80   0
   6   8   8    4.39    0.80   0
   6   8   8    5.88    0.82   0
  -6  -8  -8    6.10    0.79   0
   7   8   8    0.85    0.59   0
  -7  -8  -8    0.27    0.86   0
   7   8   8    0.61    0.86   0
   8   8   8    1.80    0.95   0
  -8  -8  -8    2.08    0.92   0
   8   8   8    1.89    0.95   0
   9   8   8    4.26    1.02   0
   9   8   8    4.25    1.11   0
  -9  -8  -8    3.45    1.29   0
  -4   9   8    6.28    1.01   0
  -3   9   8   16.81    0.97   0
  -2   9   8   26.60    0.94   0
  -1   9   8    3.29    0.79   0
   0  -9  -8    3.67    0.56   0
   0   9   8    5.12    0.80   0
   1   9   8    5.41    0.76   0
  -1  -9  -8    6.70    0.54   0
   2   9   8   -0.13    0.53   0
  -2  -9  -8   -1.11    0.73   0
   3   9   8    4.79    0.58   0
  -3  -9  -8    4.37    0.73   0
   4   9   8    1.47    0.58   0
  -4  -9  -8    1.27    0.80   0
   5   9   8    3.49    0.85   0
   5   9   8    3.45    0.79   0
  -5  -9  -8    4.00    0.81   0
   6   9   8    2.39    0.80   0
   6   9   8    1.06    0.83   0
  -6  -9  -8    0.20    0.83   0
   7   9   8    6.89    0.90   0
  -7  -9  -8    5.84    0.87   0
   7   9   8    7.24    0.93   0
   8   9   8    3.72    0.68   0
  -8  -9  -8    3.76    0.94   0
   8   9   8    5.08    1.05   0
   9   9   8    2.53    0.99   0
   9   9   8    2.08    1.11   0
  -9  -9  -8    1.25    1.29   0
  -3  10   8    0.07    0.98   0
  -2  10   8    2.45    0.88   0
  -1  10   8    2.81    0.86   0
   0  10   8    5.40    0.82   0
   1  10   8    1.84    0.59   0
   2  10   8   -0.18    0.79   0
  -2 -10  -8    0.76    0.52   0
   3  10   8    6.37    0.63   0
  -3 -10  -8    6.64    0.79   0
   4  10   8    9.35    0.85   0
  -4 -10  -8    8.67    0.83   0
   5  10   8   20.33    0.95   0
   5  10   8   19.65    0.92   0
  -5 -10  -8   17.69    0.85   0
   6  10   8    4.25    0.86   0
   6  10   8    3.19    0.89   0
  -6 -10  -8    3.50    0.84   0
   7  10   8    0.86    0.65   0
  -7 -10  -8    1.49    0.91   0
   7  10   8    1.46    0.94   0
   8  10   8    7.27    0.97   0
  -8 -10  -8    5.97    0.99   0
   8  10   8    6.61    1.09   0
  -2  11   8    4.45    0.72   0
  -1  11   8    0.34    0.91   0
   0  11   8    2.90    0.90   0
   1  11   8    3.94    0.88   0
   2  11   8    0.56    0.81   0
   3  11   8    2.14    0.82   0
   4  11   8    1.65    0.63   0
   4  11   8    1.76    0.61   0
   5  11   8    3.70    0.93   0
   5  11   8    4.23    0.60   0
   6  11   8    9.22    0.95   0
   6  11   8    9.01    0.98   0
   7  11   8   -0.09    0.95   0
   7  11   8    0.26    0.99   0
   0  12   8    0.42    0.96   0
   1  12   8   -0.43    0.64   0
   2  12   8    0.90    0.90   0
   3  12   8    2.06    0.92   0
   4  12   8    1.69    0.64   0
   4  12   8    1.15    0.92   0
   5  12   8    2.73    0.73   0
   5  12   8    2.50    0.63   0
   6  12   8    2.55    1.02   0
   6  12   8    0.95    0.66   0
   3  13   8    4.73    1.02   0
   3  13   8    2.86    0.72   0
   4  13   8    3.72    0.77   0
   4  13   8    3.75    1.00   0
   3   6  -9    2.54    1.08   0
  -3  -6   9    2.38    1.06   0
  -3  -6   9    1.88    1.08   0
   2   6  -9    6.42    1.07   0
  -2  -6   9    5.81    0.76   0
   1   6  -9    2.59    1.05   0
  -1  -6   9    3.60    1.04   0
   0   6  -9    3.79    1.00   0
   0  -6   9    1.92    0.98   0
   1  -6   9    2.92    1.04   0
  -1   6  -9    2.42    0.76   0
   4   5  -9    0.85    0.98   0
  -4  -5   9    1.60    0.98   0
  -4  -5   9    0.62    1.01   0
   3   5  -9   -0.39    0.98   0
  -3  -5   9   -0.53    0.96   0
  -3  -5   9    0.96    0.68   0
  -2  -5   9   -0.17    0.89   0
   2   5  -9    0.02    0.96   0
  -2  -5   9    0.77    0.92   0
  -1  -5   9    0.46    0.64   0
  -1  -5   9    1.14    0.93   0
   1   5  -9    0.40    0.89   0
   0  -5   9    2.87    0.96   0
   0   5  -9    4.31    0.93   0
   1  -5   9   -0.12    0.94   0
  -1   5  -9    0.52    0.61   0
  -2   5  -9   -0.98    0.91   0
   2  -5   9   -0.83    0.92   0
   3  -5   9    6.14    1.02   0
  -3   5  -9    4.35    1.01   0
  -5  -4   9    1.12    0.93   0
  -5  -4   9    0.29    1.00   0
   5   4  -9    0.20    0.97   0
   4   4  -9    2.84    0.96   0
  -4  -4   9    2.09    0.95   0
  -4  -4   9    1.57    0.90   0
   3   4  -9    2.61    0.64   0
  -3  -4   9    2.75    0.63   0
  -3  -4   9    3.67    0.89   0
  -2  -4   9    6.46    0.65   0
   2   4  -9    7.97    0.92   0
  -2  -4   9    7.04    0.94   0
  -1  -4   9    3.95    0.88   0
   1   4  -9    4.45    0.87   0
  -1  -4   9    3.32    0.62   0
   0  -4   9    2.64    0.86   0
   0   4  -9    2.83    0.83   0
   0  -4   9    2.79    0.62   0
  -1   4  -9    5.87    0.86   0
   1  -4   9    5.31    0.86   0
   2  -4   9    3.17    0.87   0
  -2   4  -9    4.14    0.91   0
   3  -4   9    4.36    0.67   0
  -3   4  -9    5.75    0.89   0
  -4   4  -9    2.64    0.69   0
   4  -4   9    3.01    0.71   0
  -6  -3   9    1.97    1.01   0
  -6  -3   9    1.61    1.48   0
   6   3  -9    0.74    1.29   0
  -5  -3   9    1.43    0.87   0
  -5  -3   9    1.09    0.94   0
   5   3  -9    1.89    0.97   0
   4   3  -9    3.34    0.90   0
  -4  -3   9    2.81    0.87   0
  -4  -3   9    3.76    0.92   0
   3   3  -9    2.90    0.84   0
  -3  -3   9    2.90    0.84   0
  -3  -3   9    2.21    0.82   0
  -2  -3   9    3.41    0.87   0
  -2  -3   9    3.77    0.83   0
   2   3  -9    3.34    0.87   0
  -1  -3   9    2.99    0.57   0
  -1  -3   9    1.57    0.82   0
   1   3  -9    1.97    0.58   0
   0  -3   9    0.80    0.55   0
   0  -3   9    0.81    0.97   0
   0   3  -9    1.26    0.80   0
   1  -3   9    1.18    0.56   0
   1  -3   9    0.69    0.79   0
  -1   3  -9   -0.16    0.80   0
   2  -3   9    0.03    0.81   0
  -2   3  -9    0.29    0.82   0
  -3   3  -9   24.10    0.73   0
   3  -3   9   28.87    0.97   0
   4  -3   9    5.35    0.93   0
  -4   3  -9    5.28    0.91   0
   5  -3   9    0.07    0.95   0
  -5   3  -9    0.47    0.65   0
  -6  -2   9    2.37    0.95   0
  -6  -2   9    3.93    1.28   0
   6   2  -9    2.92    1.24   0
  -5  -2   9    2.04    1.11   0
  -5  -2   9    1.23    0.63   0
   5   2  -9    2.08    0.93   0
  -4  -2   9    0.52    0.54   0
  -4  -2   9   -0.21    0.88   0
   4   2  -9    0.40    0.86   0
   3   2  -9    0.67    0.85   0
  -3  -2   9    0.74    0.80   0
  -3  -2   9    0.50    0.84   0
  -2  -2   9    0.05    0.79   0
   2   2  -9    0.65    0.57   0
  -2  -2   9   -0.14    0.73   0
  -1  -2   9    1.51    0.56   0
   1   2  -9    2.62    0.55   0
  -1  -2   9    1.85    0.56   0
   0  -2   9    1.81    0.77   0
   0   2  -9    1.86    0.77   0
   0  -2   9    2.58    0.74   0
   1  -2   9    2.58    0.95   0
  -1   2  -9    2.28    0.53   0
   1  -2   9    2.80    0.52   0
   2  -2   9    0.94    0.55   0
  -2   2  -9    0.09    0.57   0
   3  -2   9    5.24    0.82   0
  -3   2  -9    5.30    0.81   0
   4  -2   9    6.05    0.64   0
  -4   2  -9    7.02    0.87   0
  -5   2  -9    4.80    0.86   0
   5  -2   9    4.16    0.91   0
   6  -2   9    8.06    0.77   0
  -6   2  -9   10.44    1.02   0
  -6  -1   9    1.57    0.93   0
   6   1  -9    1.40    1.18   0
  -6  -1   9    0.97    1.19   0
  -5  -1   9    0.59    0.82   0
  -5  -1   9    0.43    0.90   0
   5   1  -9    1.24    0.90   0
  -4  -1   9    4.41    0.84   0
  -4  -1   9    4.57    0.87   0
   4   1  -9    4.20    0.88   0
   3   1  -9    1.59    0.79   0
  -3  -1   9    2.39    0.80   0
  -3  -1   9    1.22    0.83   0
  -2  -1   9    6.14    0.74   0
   2   1  -9    5.29    0.80   0
  -2  -1   9    4.67    0.78   0
  -1  -1   9   11.73    0.60   0
   1   1  -9   13.81    0.83   0
  -1  -1   9   14.90    0.83   0
   0  -1   9    7.99    0.77   0
   0   1  -9    9.30    0.78   0
   0  -1   9    9.94    0.77   0
   1  -1   9   29.47    1.00   0
  -1   1  -9   31.18    0.72   0
   1  -1   9   35.61    0.93   0
   2  -1   9   23.05    1.32   0
  -2   1  -9   24.83    0.85   0
   2  -1   9   24.24    0.67   0
  -3   1  -9    0.92    0.79   0
   3  -1   9    0.15    0.55   0
   4  -1   9    2.53    0.59   0
  -4   1  -9    2.63    0.82   0
   5  -1   9    0.06    0.84   0
  -5   1  -9   -0.70    0.59   0
  -6   1  -9    1.63    0.90   0
   6  -1   9    1.01    0.92   0
   7  -1   9    2.36    0.74   0
  -7   1  -9    3.23    0.72   0
  -7   0   9    0.99    1.01   0
  -7   0   9    1.56    1.52   0
  -6   0   9    8.64    0.92   0
  -6   0   9    6.88    1.05   0
   6   0  -9    6.70    1.00   0
  -5   0   9   12.74    0.68   0
  -5   0   9   14.83    0.98   0
   5   0  -9   15.47    1.16   0
  -4   0   9   12.51    0.94   0
  -4   0   9   13.23    0.86   0
   4   0  -9   11.61    0.89   0
  -3   0   9   21.01    0.74   0
  -3   0   9   21.32    0.83   0
   3   0  -9   23.12    0.95   0
   2   0  -9   21.19    0.68   0
  -2   0   9   18.47    0.63   0
  -2   0   9   21.87    0.68   0
  -1   0   9   18.84    0.86   0
  -1   0   9   17.05    0.67   0
   1   0  -9   19.01    0.66   0
   0   0   9    2.02    0.49   0
   0   0   9    2.35    0.71   0
   0   0  -9    3.36    0.72   0
   1   0   9    0.48    0.67   0
   1   0   9    0.24    0.53   0
  -1   0  -9    0.33    0.71   0
   2   0   9    0.79    0.74   0
  -2   0  -9    1.84    0.56   0
   2   0   9    0.28    0.77   0
   3   0   9    7.57    1.95   0
  -3   0  -9   10.76    0.81   0
   3   0   9    8.00    0.57   0
  -4   0  -9    0.11    0.54   0
   4   0   9    0.32    0.57   0
   5   0   9    3.34    0.57   0
  -5   0  -9    4.58    0.80   0
   6   0   9   10.39    0.91   0
  -6   0  -9    9.09    0.69   0
  -7   0  -9    0.93    0.69   0
   7   0   9    1.21    0.68   0
  -7   1   9    5.46    1.38   0
  -7   1   9    4.71    0.73   0
  -6   1   9    3.06    0.91   0
  -6   1   9    2.78    0.90   0
  -5   1   9    3.23    0.61   0
   5  -1  -9    3.24    0.88   0
  -5   1   9    3.28    0.84   0
  -4   1   9    0.04    0.77   0
   4  -1  -9    0.27    0.81   0
  -4   1   9   -0.53    0.79   0
  -3   1   9    5.20    0.77   0
  -3   1   9    2.99    0.81   0
   3  -1  -9    4.24    0.80   0
  -2   1   9    1.97    0.71   0
  -2   1   9    4.19    0.77   0
   2  -1  -9    2.38    0.54   0
  -1   1   9  109.07    1.19   0
   1  -1  -9  106.18    1.04   0
  -1   1   9  107.74    1.09   0
   0  -1  -9  113.81    1.04   0
   0   1   9  113.29    1.04   0
   1   1   9   14.00    0.77   0
  -1  -1  -9   13.36    0.77   0
   2   1   9   35.47    1.01   0
   2   1   9   34.23    0.69   0
  -2  -1  -9   39.97    0.90   0
   3   1   9   71.83    1.51   0
   3   1   9   74.44    0.89   0
  -3  -1  -9   75.99    1.08   0
  -4  -1  -9   24.04    0.85   0
   4   1   9   23.96    0.85   0
  -5  -1  -9    0.68    0.75   0
   5   1   9   -0.09    0.57   0
   6   1   9   -0.14    0.62   0
  -6  -1  -9   -0.86    0.89   0
  -7  -1  -9    2.05    0.94   0
   7   1   9    1.98    0.65   0
   8   1   9   -0.20    1.02   0
  -8  -1  -9   -0.54    1.03   0
  -7   2   9    4.74    1.11   0
  -6   2   9    4.12    0.67   0
  -6   2   9    4.46    1.20   0
  -5   2   9    3.60    0.60   0
   5  -2  -9    4.51    0.88   0
  -5   2   9    4.59    0.88   0
  -4   2   9    2.01    0.78   0
  -4   2   9    0.59    0.79   0
   4  -2  -9    0.10    0.77   0
  -3   2   9   12.97    0.62   0
   3  -2  -9   15.21    0.85   0
  -2   2   9   32.07    0.94   0
   2  -2  -9   31.84    0.92   0
  -1   2   9    0.79    0.56   0
   1  -2  -9    0.27    0.53   0
   0  -2  -9   49.11    0.79   0
   0   2   9   53.24    0.98   0
  -1  -2  -9   33.18    0.85   0
   1   2   9   30.81    0.83   0
  -2  -2  -9    6.41    0.52   0
   2   2   9    6.79    0.71   0
   3   2   9   12.97    0.80   0
  -3  -2  -9   14.30    0.81   0
   4   2   9    2.86    0.77   0
  -4  -2  -9    4.21    0.54   0
   4   2   9    4.09    0.95   0
  -5  -2  -9    0.99    0.53   0
   5   2   9    0.97    0.76   0
  -6  -2  -9   32.19    0.99   0
   6   2   9   32.90    0.78   0
   7   2   9    6.02    0.97   0
  -7  -2  -9    8.36    0.93   0
  -8  -2  -9    0.53    1.03   0
   8   2   9    0.67    0.72   0
  -6   3   9   19.49    0.98   0
  -6   3   9   17.64    1.08   0
  -5   3   9   17.21    0.67   0
  -5   3   9   19.93    1.02   0
   5  -3  -9   16.55    0.98   0
  -4   3   9    6.23    0.84   0
   4  -3  -9    6.70    0.60   0
  -3   3   9    2.91    0.79   0
   3  -3  -9    2.78    0.78   0
  -2   3   9   18.76    0.69   0
   2  -3  -9   20.17    0.88   0
  -1   3   9   70.99    1.02   0
   1  -3  -9   68.89    1.03   0
   0   3   9  426.43    1.79   0
   0  -3  -9  439.88    1.94   0
  -1  -3  -9    9.68    0.76   0
   1   3   9    7.90    0.75   0
  -2  -3  -9    5.16    0.53   0
   2   3   9    3.97    0.70   0
  -3  -3  -9    3.62    0.52   0
   3   3   9    5.80    0.51   0
   4   3   9    0.87    0.73   0
  -4  -3  -9   -0.43    0.74   0
  -5  -3  -9    0.60    0.57   0
   5   3   9    2.04    0.53   0
   5   3   9    0.88    0.77   0
   6   3   9    3.46    1.15   0
  -6  -3  -9    3.90    0.82   0
   6   3   9    4.28    0.58   0
  -7  -3  -9    4.52    0.90   0
   7   3   9    2.77    0.92   0
  -8  -3  -9    6.86    0.73   0
   8   3   9    5.83    0.72   0
  -6   4   9   -0.19    0.90   0
  -6   4   9    0.87    1.01   0
  -5   4   9    0.59    0.95   0
  -4   4   9    2.00    0.59   0
   4  -4  -9    2.46    0.76   0
  -3   4   9    1.47    0.77   0
   3  -4  -9    0.12    0.55   0
  -2   4   9   10.85    0.79   0
   2  -4  -9   11.50    0.77   0
  -1   4   9   18.83    0.61   0
   1  -4  -9   18.60    0.81   0
   0   4   9   12.89    0.79   0
   0  -4  -9   11.14    0.81   0
   1   4   9   38.13    0.88   0
  -1  -4  -9   36.07    0.89   0
  -2  -4  -9    1.66    0.69   0
   2   4   9    1.60    0.68   0
  -3  -4  -9   71.79    0.99   0
   3   4   9   72.70    0.98   0
  -4  -4  -9    7.80    0.74   0
   4   4   9    6.80    0.52   0
   5   4   9   11.50    0.84   0
  -5  -4  -9   11.98    0.83   0
   5   4   9   11.54    0.82   0
  -6  -4  -9    2.48    0.61   0
   6   4   9    2.20    0.99   0
   6   4   9    2.89    0.79   0
   7   4   9    6.59    1.13   0
  -7  -4  -9    6.90    0.65   0
   7   4   9    7.71    0.89   0
  -8  -4  -9    2.09    0.66   0
   8   4   9    1.52    0.65   0
  -9  -4  -9    1.72    1.06   0
   9   4   9    3.27    1.05   0
  -6   5   9    6.01    1.01   0
  -6   5   9    5.14    1.10   0
  -5   5   9   10.26    0.96   0
  -4   5   9    6.47    0.66   0
   4  -5  -9    7.01    0.80   0
  -3   5   9   -0.06    0.59   0
   3  -5  -9    0.32    0.57   0
  -2   5   9   15.38    0.83   0
   2  -5  -9   14.57    0.82   0
  -1   5   9   46.71    0.92   0
   1  -5  -9   46.59    0.91   0
   0   5   9    1.94    0.74   0
   0  -5  -9    1.53    0.53   0
   1   5   9   48.29    0.90   0
  -1  -5  -9   45.59    0.91   0
   2   5   9   22.58    0.80   0
  -2  -5  -9   22.63    0.80   0
   3   5   9    0.07    0.67   0
  -3  -5  -9    0.46    0.69   0
   4   5   9    6.05    0.53   0
  -4  -5  -9    7.88    0.76   0
  -5  -5  -9    1.47    0.77   0
   5   5   9    0.96    0.74   0
   5   5   9    1.55    0.77   0
  -6  -5  -9    0.91    0.80   0
   6   5   9    1.08    0.82   0
   6   5   9    1.26    0.80   0
  -7  -5  -9    3.03    0.84   0
   7   5   9    2.43    1.04   0
   7   5   9    3.77    0.83   0
  -8  -5  -9   10.77    0.98   0
   8   5   9   11.49    1.27   0
   8   5   9   11.89    1.00   0
   9   5   9    0.98    1.04   0
  -9  -5  -9    1.46    1.05   0
  -5   6   9    4.77    0.97   0
  -4   6   9    1.45    0.62   0
  -3   6   9    3.36    0.59   0
   3  -6  -9    2.65    0.56   0
  -2   6   9   -0.09    0.49   0
   2  -6  -9    0.38    0.53   0
  -1   6   9    0.02    0.76   0
   1  -6  -9    0.72    0.74   0
   0   6   9   11.49    0.79   0
   0  -6  -9    9.61    0.79   0
   1   6   9    3.83    0.76   0
  -1  -6  -9    4.07    0.53   0
   2   6   9    3.29    0.53   0
  -2  -6  -9    3.71    0.75   0
   3   6   9   12.60    0.56   0
  -3  -6  -9   12.34    0.77   0
   4   6   9    4.80    0.72   0
  -4  -6  -9    4.95    0.75   0
   5   6   9    0.15    0.75   0
   5   6   9    0.14    0.51   0
  -5  -6  -9    0.64    0.74   0
   6   6   9   25.83    0.93   0
  -6  -6  -9   23.26    0.69   0
   6   6   9   28.08    0.92   0
   7   6   9   29.72    0.81   0
   7   6   9   30.64    1.05   0
  -7  -6  -9   27.92    0.78   0
   8   6   9   40.47    1.21   0
   8   6   9   40.02    1.15   0
  -8  -6  -9   37.96    1.14   0
   9   6   9    1.99    1.07   0
  -9  -6  -9    2.87    1.09   0
   9   6   9    2.46    1.06   0
  -5   7   9    0.82    1.03   0
  -4   7   9    3.64    0.93   0
  -3   7   9   12.35    0.67   0
  -2   7   9    2.28    0.80   0
   2  -7  -9    3.03    0.55   0
  -1   7   9   13.46    0.80   0
   1  -7  -9   10.83    0.57   0
   0   7   9   46.43    0.93   0
   0  -7  -9   43.14    0.90   0
   1   7   9   47.94    0.79   0
  -1  -7  -9   49.94    0.95   0
   2   7   9  125.92    1.22   0
  -2  -7  -9  118.00    1.20   0
   3   7   9   31.13    0.70   0
  -3  -7  -9   30.91    0.89   0
   4   7   9   12.01    0.80   0
  -4  -7  -9   11.43    0.79   0
   5   7   9    8.83    0.62   0
   5   7   9   10.65    0.62   0
  -5  -7  -9   10.20    0.82   0
   6   7   9    0.63    0.80   0
   6   7   9    1.20    0.85   0
  -6  -7  -9   -0.21    0.79   0
   7   7   9    1.98    0.91   0
   7   7   9    1.98    0.88   0
  -7  -7  -9    1.08    0.89   0
   8   7   9    1.03    0.90   0
   8   7   9    1.12    0.97   0
  -8  -7  -9    1.43    0.91   0
   9   7   9    0.07    1.01   0
   9   7   9    1.01    1.05   0
  -9  -7  -9    0.93    1.06   0
  -4   8   9    1.95    0.95   0
  -3   8   9   14.85    0.93   0
  -2   8   9   46.24    1.01   0
  -1   8   9    7.79    0.82   0
   1  -8  -9    8.07    0.80   0
   0   8   9    5.63    0.56   0
   0  -8  -9    5.59    0.77   0
   1   8   9    8.81    0.55   0
  -1  -8  -9    6.11    0.74   0
   2   8   9    0.46    0.53   0
  -2  -8  -9   -0.19    0.72   0
   3   8   9    2.23    0.54   0
  -3  -8  -9    1.19    0.79   0
   4   8   9   25.88    0.89   0
  -4  -8  -9   24.25    0.87   0
   5   8   9    3.85    0.82   0
   5   8   9    2.99    0.86   0
  -5  -8  -9    3.60    0.80   0
   6   8   9   -0.01    0.80   0
   6   8   9    0.41    0.83   0
  -6  -8  -9    0.76    0.84   0
   7   8   9    9.18    0.71   0
  -7  -8  -9   10.10    0.91   0
   7   8   9   11.60    0.94   0
   8   8   9   10.16    0.78   0
   8   8   9    9.26    0.73   0
  -8  -8  -9   10.57    1.00   0
   9   8   9    4.60    0.80   0
  -9  -8  -9    5.27    1.07   0
  -3   9   9   -1.12    0.67   0
  -2   9   9    1.93    0.82   0
  -1   9   9    0.35    0.57   0
   0   9   9    1.81    0.55   0
   0  -9  -9    1.40    0.78   0
   1   9   9    1.36    0.76   0
  -1  -9  -9    0.64    0.76   0
   2   9   9    7.13    0.80   0
  -2  -9  -9    5.52    0.76   0
   3   9   9   16.74    0.65   0
  -3  -9  -9   15.45    0.81   0
   4   9   9   17.91    0.91   0
  -4  -9  -9   17.35    0.88   0
   5   9   9   48.23    1.06   0
   5   9   9   45.68    0.82   0
  -5  -9  -9   44.32    1.01   0
   6   9   9   13.26    0.91   0
   6   9   9   12.48    0.95   0
  -6  -9  -9   10.55    0.68   0
   7   9   9    3.56    0.88   0
  -7  -9  -9    3.66    0.92   0
   7   9   9    1.73    0.95   0
   8   9   9    0.98    1.02   0
   8   9   9    0.97    0.93   0
  -8  -9  -9    0.43    0.95   0
  -2  10   9    3.63    0.94   0
  -1  10   9    9.00    0.93   0
   0  10   9    7.65    0.64   0
   1  10   9    1.52    0.83   0
  -1 -10  -9    1.31    0.77   0
   2  10   9   -0.14    0.78   0
  -2 -10  -9    0.37    0.76   0
   3  10   9    1.12    0.80   0
  -3 -10  -9    3.71    0.80   0
   4  10   9    3.23    0.63   0
  -4 -10  -9    3.52    0.78   0
   5  10   9    2.38    0.84   0
   5  10   9    1.72    0.84   0
  -5 -10  -9    2.78    0.88   0
   6  10   9    0.27    0.89   0
   6  10   9   -0.74    0.90   0
  -6 -10  -9    1.10    0.88   0
   7  10   9    0.66    0.63   0
  -7 -10  -9    0.44    0.92   0
   7  10   9   -0.48    0.96   0
   8  10   9    2.78    0.70   0
  -8 -10  -9    2.44    1.00   0
   8  10   9    3.13    1.07   0
  -1  11   9    2.67    0.96   0
   0  11   9    1.90    0.92   0
   1  11   9    1.03    0.86   0
   2  11   9    1.53    0.86   0
   3  11   9    5.77    0.89   0
  -3 -11  -9    3.95    0.85   0
   4  11   9    6.47    0.94   0
  -4 -11  -9    4.92    0.90   0
   5  11   9    0.96    0.93   0
   5  11   9    0.80    0.64   0
  -5 -11  -9    0.92    0.91   0
   6  11   9    1.67    0.92   0
   6  11   9    0.66    0.96   0
  -6 -11  -9    1.93    0.91   0
   7  11   9    5.33    1.02   0
  -7 -11  -9    5.07    0.75   0
   7  11   9    5.14    1.08   0
   0  12   9    1.44    0.97   0
   1  12   9    1.22    0.92   0
   2  12   9    1.74    0.65   0
   3  12   9    3.65    0.95   0
   4  12   9   19.06    1.05   0
   4  12   9   17.26    1.00   0
   5  12   9   26.65    1.13   0
   5  12   9   23.92    1.07   0
   6  12   9    1.84    1.01   0
   6  12   9    2.91    1.05   0
   2   5 -10    0.26    0.76   0
  -2  -5  10   -0.36    1.03   0
  -2  -5  10    1.02    0.71   0
   1   5 -10   -0.46    0.71   0
  -1  -5  10    0.52    1.03   0
   0  -5  10    1.23    0.72   0
   0   5 -10    1.34    0.73   0
  -1   5 -10    2.47    1.04   0
   1  -5  10    0.55    0.73   0
   4   4 -10    0.27    1.05   0
  -4  -4  10    0.61    1.04   0
  -4  -4  10    0.11    0.69   0
   3   4 -10    1.20    0.99   0
  -3  -4  10    2.38    0.95   0
  -3  -4  10    2.99    0.98   0
   2   4 -10    2.46    0.98   0
  -2  -4  10    3.01    0.95   0
  -2  -4  10    4.21    0.97   0
  -1  -4  10    1.16    0.95   0
   1   4 -10    0.83    0.66   0
  -1  -4  10    0.53    0.68   0
   0   4 -10    0.36    0.65   0
   0  -4  10    0.72    0.93   0
  -1   4 -10    1.94    0.67   0
   1  -4  10    1.56    0.67   0
   2  -4  10   -0.14    0.66   0
  -2   4 -10    0.32    0.67   0
   3  -4  10   -0.57    0.99   0
  -3   4 -10    0.55    1.00   0
  -5  -3  10   -0.32    0.96   0
  -5  -3  10    0.45    1.02   0
   5   3 -10    0.25    1.28   0
  -4  -3  10    0.08    0.93   0
  -4  -3  10    0.49    0.97   0
   4   3 -10    0.75    0.95   0
   3   3 -10    0.42    0.97   0
  -3  -3  10   -0.28    0.64   0
  -3  -3  10    1.19    0.91   0
  -2  -3  10    1.30    0.91   0
   2   3 -10    1.76    0.66   0
  -2  -3  10    1.90    0.88   0
  -1  -3  10    0.46    0.61   0
  -1  -3  10    0.58    0.89   0
   1   3 -10    0.30    0.64   0
   0  -3  10    2.30    0.63   0
   0  -3  10    1.96    0.85   0
   0   3 -10    3.02    0.88   0
   1  -3  10    2.71    0.94   0
  -1   3 -10    3.10    0.65   0
   2  -3  10    0.42    0.59   0
  -2   3 -10   -0.25    0.87   0
  -3   3 -10    1.14    0.63   0
   3  -3  10    0.91    0.92   0
   4  -3  10    0.38    0.70   0
  -4   3 -10    0.40    0.97   0
  -5  -2  10    1.18    1.22   0
  -5  -2  10    2.92    0.95   0
   5   2 -10    2.21    1.23   0
  -4  -2  10    4.25    0.91   0
   4   2 -10    2.32    0.96   0
  -4  -2  10    4.07    0.98   0
   3   2 -10    4.49    0.86   0
  -3  -2  10    4.47    0.87   0
  -3  -2  10    4.48    0.94   0
   2   2 -10    6.77    0.65   0
  -2  -2  10    7.35    0.88   0
  -2  -2  10    6.56    0.69   0
  -1  -2  10    4.69    0.89   0
   1   2 -10    5.24    0.85   0
  -1  -2  10    3.93    0.85   0
   0  -2  10    2.71    0.83   0
   0   2 -10    3.73    0.86   0
   0  -2  10    3.46    0.57   0
   1  -2  10    5.32    0.87   0
  -1   2 -10    5.09    0.87   0
   1  -2  10    5.87    0.63   0
   2  -2  10    2.76    0.84   0
  -2   2 -10    2.02    0.61   0
   3  -2  10    5.84    0.65   0
  -3   2 -10    6.58    0.88   0
  -4   2 -10    2.87    0.92   0
   4  -2  10    5.00    0.94   0
  -5   2 -10   -0.79    0.96   0
   5  -2  10    0.34    0.96   0
  -6  -1  10    0.74    0.73   0
   6   1 -10    1.17    1.08   0
  -6  -1  10    1.13    1.29   0
  -5  -1  10    0.16    0.66   0
  -5  -1  10    0.29    1.16   0
   5   1 -10    0.07    0.97   0
  -4  -1  10    0.43    0.84   0
  -4  -1  10    0.13    0.66   0
   4   1 -10    0.25    0.86   0
  -3  -1  10    1.05    0.86   0
  -3  -1  10    1.98    0.85   0
   3   1 -10    0.95    0.85   0
   2   1 -10    5.88    0.66   0
  -2  -1  10    5.60    0.86   0
  -2  -1  10    5.09    0.67   0
  -1  -1  10    6.45    0.81   0
   1   1 -10    6.81    0.59   0
  -1  -1  10    5.27    0.60   0
   0  -1  10    2.64    0.78   0
   0   1 -10    4.21    0.80   0
   0  -1  10    2.30    0.79   0
   1  -1  10    0.16    0.78   0
  -1   1 -10    0.35    0.79   0
   1  -1  10    0.59    0.53   0
   2  -1  10    3.45    1.05   0
  -2   1 -10    4.22    0.82   0
   2  -1  10    3.94    0.81   0
  -3   1 -10    3.04    0.57   0
   3  -1  10    2.26    0.82   0
   4  -1  10    1.03    0.86   0
  -4   1 -10    1.17    0.61   0
   5  -1  10    0.05    0.64   0
  -5   1 -10    0.11    0.89   0
  -6   1 -10    1.22    0.71   0
   6  -1  10    3.53    1.00   0
  -6   0  10    0.36    0.94   0
  -6   0  10    0.90    1.02   0
   6   0 -10    0.87    0.99   0
  -5   0  10    7.05    0.93   0
  -5   0  10    7.06    1.05   0
   5   0 -10    6.90    1.00   0
  -4   0  10    1.32    0.81   0
  -4   0  10    2.52    0.90   0
   4   0 -10    0.78    0.90   0
  -3   0  10    0.87    0.81   0
  -3   0  10    0.79    0.87   0
   3   0 -10    0.58    0.87   0
   2   0 -10    2.98    0.82   0
  -2   0  10    1.84    0.77   0
  -2   0  10    3.25    0.79   0
  -1   0  10    7.91    0.77   0
   1   0 -10    7.88    0.86   0
  -1   0  10    7.18    0.63   0
   0   0  10   12.03    0.86   0
   0   0 -10   14.81    0.85   0
   0   0  10   11.71    0.63   0
   1   0  10   13.20    0.84   0
  -1   0 -10   14.02    0.84   0
   1   0  10   13.24    0.62   0
   2   0  10   27.29    1.22   0
  -2   0 -10   27.30    0.71   0
   2   0  10   28.99    0.90   0
  -3   0 -10   23.37    0.89   0
   3   0  10   24.18    0.92   0
  -4   0 -10    8.07    0.86   0
   4   0  10    8.77    0.89   0
   5   0  10    0.80    0.88   0
  -5   0 -10    1.74    0.88   0
  -6   0 -10    0.93    0.64   0
   6   0  10    2.35    0.92   0
  -7   0 -10    4.42    1.02   0
   7   0  10    2.50    1.03   0
  -6   1  10    1.88    1.06   0
  -6   1  10    1.07    0.70   0
   6  -1 -10    1.32    0.97   0
  -5   1  10    0.39    0.87   0
   5  -1 -10    0.82    0.94   0
  -5   1  10    0.39    0.92   0
  -4   1  10    0.50    0.58   0
   4  -1 -10    0.59    0.87   0
  -4   1  10    1.05    0.85   0
  -3   1  10   18.97    0.85   0
   3  -1 -10   19.11    0.91   0
  -3   1  10   17.68    0.67   0
  -2   1  10    1.57    0.77   0
  -2   1  10    0.50    0.51   0
   2  -1 -10    1.86    0.75   0
  -1   1  10   41.71    0.98   0
   1  -1 -10   42.28    0.79   0
  -1   1  10   49.43    1.00   0
   0   1  10   10.58    0.81   0
   0   1  10    9.98    0.83   0
   0  -1 -10    9.93    0.58   0
   1   1  10   17.73    0.86   0
   1   1  10   20.71    0.85   0
  -1  -1 -10   18.05    0.66   0
   2   1  10    6.33    0.79   0
  -2  -1 -10    6.96    0.57   0
   2   1  10    8.14    0.79   0
   3   1  10    5.78    1.02   0
  -3  -1 -10    4.94    0.57   0
   3   1  10    5.45    0.80   0
  -4  -1 -10    1.45    0.80   0
   4   1  10    3.42    0.80   0
  -5  -1 -10    6.06    0.84   0
   5   1  10    4.30    0.85   0
   6   1  10    0.30    0.60   0
  -6  -1 -10   -0.28    0.91   0
  -7  -1 -10    0.47    0.68   0
   7   1  10    2.11    0.97   0
  -6   2  10    2.35    0.71   0
  -6   2  10    3.88    1.04   0
  -5   2  10   16.19    0.98   0
   5  -2 -10   15.59    1.02   0
  -5   2  10   17.46    1.03   0
  -4   2  10   16.48    0.91   0
   4  -2 -10   16.91    0.98   0
  -4   2  10   15.54    0.93   0
  -3   2  10    8.86    0.82   0
  -3   2  10    9.19    0.84   0
   3  -2 -10    9.62    0.84   0
  -2   2  10   51.63    1.02   0
   2  -2 -10   43.96    0.79   0
  -1   2  10    2.06    0.76   0
   1  -2 -10    1.04    0.76   0
   0  -2 -10   -0.17    0.53   0
   0   2  10   -0.53    0.75   0
  -1  -2 -10    2.21    0.79   0
   1   2  10    2.12    0.53   0
   2   2  10   35.03    0.72   0
  -2  -2 -10   34.44    0.91   0
   3   2  10    4.60    0.76   0
  -3  -2 -10    4.95    0.77   0
  -4  -2 -10    3.71    0.60   0
   4   2  10    4.66    0.59   0
   4   2  10    4.48    1.06   0
  -5  -2 -10    4.24    0.61   0
   5   2  10    5.53    0.84   0
  -6  -2 -10    0.21    0.84   0
   6   2  10   -0.37    0.89   0
   7   2  10   11.76    1.01   0
  -7  -2 -10    8.05    0.72   0
  -6   3  10    0.65    0.96   0
  -6   3  10    1.28    1.06   0
  -5   3  10   -0.26    0.62   0
   5  -3 -10    0.37    0.64   0
  -5   3  10    1.32    0.89   0
  -4   3  10    1.82    0.59   0
  -4   3  10    1.96    0.87   0
   4  -3 -10    2.59    0.64   0
  -3   3  10    6.46    0.83   0
   3  -3 -10    6.50    0.83   0
  -2   3  10   26.03    0.91   0
   2  -3 -10   24.73    0.89   0
  -1   3  10    2.40    0.55   0
   1  -3 -10    2.33    0.56   0
   0   3  10   73.52    1.04   0
   0  -3 -10   70.04    1.05   0
  -1  -3 -10   37.60    0.74   0
   1   3  10   39.51    0.93   0
  -2  -3 -10    4.71    0.77   0
   2   3  10    4.28    0.54   0
  -3  -3 -10   31.63    0.88   0
   3   3  10   26.97    0.66   0
   4   3  10    3.25    0.76   0
  -4  -3 -10    3.44    0.53   0
  -5  -3 -10   15.08    0.86   0
   5   3  10   13.64    1.10   0
   5   3  10   16.64    0.85   0
  -6  -3 -10    4.94    0.86   0
   6   3  10    5.42    0.87   0
  -7  -3 -10    0.34    0.67   0
   7   3  10    0.78    0.92   0
  -8  -3 -10    1.68    0.71   0
   8   3  10    1.52    1.03   0
  -5   4  10    4.97    0.92   0
  -5   4  10    3.74    0.98   0
   5  -4 -10    4.62    0.97   0
  -4   4  10    9.19    0.91   0
   4  -4 -10    9.71    0.90   0
  -3   4  10   10.70    0.90   0
   3  -4 -10   10.25    0.62   0
  -2   4  10   11.76    0.88   0
   2  -4 -10    9.99    0.64   0
  -1   4  10   17.86    0.84   0
   1  -4 -10   15.83    0.63   0
   0   4  10   33.49    0.89   0
   0  -4 -10   34.95    0.91   0
   1   4  10   71.51    1.06   0
  -1  -4 -10   69.50    0.87   0
  -2  -4 -10    2.86    0.75   0
   2   4  10    2.36    0.54   0
  -3  -4 -10   12.83    0.60   0
   3   4  10   13.17    0.60   0
  -4  -4 -10   38.14    0.74   0
   4   4  10   38.34    0.91   0
   5   4  10    0.62    0.52   0
  -5  -4 -10    0.60    0.75   0
   5   4  10    0.63    0.99   0
  -6  -4 -10   15.48    0.90   0
   6   4  10   14.45    1.20   0
   6   4  10   15.12    0.90   0
   7   4  10   47.40    1.85   0
  -7  -4 -10   51.55    1.12   0
   7   4  10   52.57    0.93   0
  -8  -4 -10    8.10    0.98   0
   8   4  10    8.34    1.01   0
  -5   5  10    2.21    1.03   0
  -4   5  10    2.02    0.88   0
   4  -5 -10    0.30    0.85   0
  -3   5  10    3.99    0.85   0
   3  -5 -10    2.98    0.82   0
  -2   5  10    1.02    0.79   0
   2  -5 -10    2.61    0.81   0
  -1   5  10    1.37    0.75   0
   1  -5 -10    2.29    0.77   0
   0   5  10   10.95    0.59   0
   0  -5 -10   10.95    0.79   0
   1   5  10   60.91    1.00   0
  -1  -5 -10   53.10    0.79   0
   2   5  10   12.55    0.79   0
  -2  -5 -10   12.35    0.82   0
   3   5  10   14.20    0.81   0
  -3  -5 -10   11.14    0.60   0
   4   5  10   23.73    0.86   0
  -4  -5 -10   23.61    0.66   0
  -5  -5 -10    6.54    0.59   0
   5   5  10    6.38    0.84   0
   5   5  10    6.62    0.59   0
  -6  -5 -10    5.12    0.62   0
   6   5  10    5.57    0.60   0
   6   5  10    4.65    0.88   0
  -7  -5 -10    6.53    0.69   0
   7   5  10    7.30    0.95   0
   7   5  10    7.60    0.95   0
  -8  -5 -10    9.71    1.02   0
   8   5  10    8.76    1.24   0
   8   5  10   10.25    1.02   0
  -5   6  10    1.00    1.01   0
  -4   6  10    2.24    0.90   0
  -3   6  10   20.44    0.96   0
   3  -6 -10   18.24    0.92   0
  -2   6  10    5.97    0.59   0
   2  -6 -10    5.15    0.79   0
  -1   6  10    4.21    0.77   0
   1  -6 -10    4.08    0.73   0
   0   6  10   16.68    0.81   0
   0  -6 -10   16.58    0.80   0
   1   6  10   20.67    0.65   0
  -1  -6 -10   19.56    0.84   0
   2   6  10   32.39    0.70   0
  -2  -6 -10   28.45    0.67   0
   3   6  10    5.27    0.75   0
  -3  -6 -10    4.49    0.54   0
   4   6  10   26.76    0.88   0
  -4  -6 -10   23.49    0.83   0
   5   6  10   35.23    0.81   0
   5   6  10   37.70    0.80   0
  -5  -6 -10   36.39    0.76   0
   6   6  10    0.18    0.87   0
  -6  -6 -10    1.47    0.57   0
   6   6  10    1.10    0.61   0
   7   6  10    3.09    0.71   0
   7   6  10    2.87    0.92   0
  -7  -6 -10    3.28    0.85   0
   8   6  10    5.38    1.02   0
   8   6  10    6.70    1.06   0
  -8  -6 -10    5.15    1.03   0
  -4   7  10    7.58    1.03   0
  -3   7  10   13.90    0.92   0
   3  -7 -10   14.13    0.90   0
  -2   7  10   16.90    0.88   0
   2  -7 -10   16.54    0.88   0
  -1   7  10   13.62    0.64   0
   1  -7 -10   12.90    0.84   0
   0   7  10   39.61    0.93   0
   0  -7 -10   35.24    0.71   0
   1   7  10    8.29    0.78   0
  -1  -7 -10    6.76    0.75   0
   2   7  10    2.11    0.75   0
  -2  -7 -10    1.50    0.50   0
   3   7  10    1.03    0.75   0
  -3  -7 -10    0.08    0.75   0
   4   7  10   45.10    0.97   0
  -4  -7 -10   44.78    0.97   0
   5   7  10   30.74    0.93   0
  -5  -7 -10   30.09    0.92   0
   6   7  10    8.88    0.91   0
   6   7  10    7.91    0.92   0
  -6  -7 -10    7.63    0.86   0
   7   7  10    5.68    0.95   0
   7   7  10    5.53    0.93   0
  -7  -7 -10    5.16    0.94   0
   8   7  10    1.91    0.99   0
   8   7  10    0.25    1.00   0
  -8  -7 -10    1.06    0.67   0
  -4   8  10    0.20    1.04   0
  -3   8  10    4.63    0.69   0
  -2   8  10    0.01    0.87   0
   2  -8 -10   -0.10    0.56   0
  -1   8  10    1.29    0.79   0
   1  -8 -10    0.80    0.78   0
   0   8  10   -0.01    0.81   0
   0  -8 -10    1.24    0.75   0
   1   8  10    1.53    0.78   0
  -1  -8 -10    1.69    0.55   0
   2   8  10   23.18    0.68   0
  -2  -8 -10   21.07    0.65   0
   3   8  10   48.71    0.79   0
  -3  -8 -10   46.99    0.96   0
   4   8  10   27.42    0.91   0
  -4  -8 -10   23.23    0.68   0
   5   8  10   13.95    0.66   0
  -5  -8 -10   13.73    0.65   0
   6   8  10   12.28    0.94   0
   6   8  10   11.65    0.95   0
  -6  -8 -10    9.93    0.67   0
   7   8  10   19.08    0.99   0
  -7  -8 -10   17.79    1.01   0
   7   8  10   20.26    1.01   0
   8   8  10    0.32    1.01   0
   8   8  10    0.77    0.72   0
  -8  -8 -10    0.69    0.96   0
  -3   9  10   31.69    1.15   0
  -2   9  10    8.29    0.91   0
  -1   9  10   14.15    0.92   0
   1  -9 -10   13.02    0.88   0
   0   9  10   12.75    0.88   0
   0  -9 -10   12.73    0.86   0
   1   9  10    3.69    0.58   0
  -1  -9 -10    3.99    0.78   0
   2   9  10    1.13    0.80   0
  -2  -9 -10    0.29    0.55   0
   3   9  10   -0.51    0.83   0
  -3  -9 -10    1.60    0.79   0
   4   9  10    7.73    0.65   0
  -4  -9 -10    7.05    0.85   0
   5   9  10    1.28    0.60   0
   5   9  10   -1.29    0.84   0
  -5  -9 -10   -0.33    0.83   0
   6   9  10    3.32    0.92   0
   6   9  10    2.78    0.90   0
  -6  -9 -10    2.12    0.86   0
   7   9  10    1.60    0.96   0
  -7  -9 -10    1.49    0.94   0
   7   9  10    0.81    1.00   0
   8   9  10    2.87    1.05   0
   8   9  10    1.71    1.01   0
  -8  -9 -10    1.48    1.01   0
  -2  10  10   20.85    1.06   0
  -1  10  10    1.51    0.93   0
   0  10  10    3.22    0.66   0
   0 -10 -10    4.24    0.87   0
   1  10  10    1.17    0.82   0
  -1 -10 -10    1.08    0.81   0
   2  10  10    1.83    0.86   0
  -2 -10 -10    2.63    0.82   0
   3  10  10   31.08    1.01   0
  -3 -10 -10   27.56    0.98   0
   4  10  10   57.15    1.10   0
  -4 -10 -10   48.01    1.05   0
   5  10  10    2.78    0.93   0
   5  10  10    2.72    0.88   0
  -5 -10 -10    2.75    0.87   0
   6  10  10    7.20    0.97   0
   6  10  10    9.53    0.99   0
  -6 -10 -10    8.96    0.71   0
   7  10  10   14.63    1.08   0
  -7 -10 -10   16.91    1.06   0
   7  10  10   14.15    1.10   0
  -1  11  10    1.65    0.70   0
   0  11  10    7.46    1.00   0
   1  11  10    4.39    0.92   0
   2  11  10    2.25    0.63   0
  -2 -11 -10    2.32    0.87   0
   3  11  10    1.10    0.65   0
  -3 -11 -10    0.92    0.61   0
   4  11  10    6.26    0.95   0
  -4 -11 -10    4.65    0.68   0
   5  11  10   10.10    0.99   0
   5  11  10    7.00    0.69   0
  -5 -11 -10    9.56    0.95   0
   6  11  10   -0.57    0.93   0
   6  11  10   -0.24    0.72   0
  -6 -11 -10   -0.31    0.97   0
   7  11  10    5.86    1.08   0
  -7 -11 -10    5.32    1.06   0
   1  12  10    1.21    0.71   0
   2  12  10    2.13    0.97   0
   3  12  10   -0.41    0.69   0
   4  12  10    0.08    0.95   0
   5  12  10    0.79    1.02   0
   5  12  10    1.21    1.01   0
  -5 -12 -10    2.25    0.94   0
   1   4 -11    1.54    1.04   0
  -1  -4  11    0.95    1.04   0
  -1  -4  11    0.80    1.04   0
   0   4 -11    1.94    0.74   0
   0  -4  11    2.75    1.02   0
   3   3 -11    0.37    0.99   0
  -3  -3  11   -0.72    0.99   0
  -3  -3  11    0.06    1.04   0
   2   3 -11    1.26    1.02   0
  -2  -3  11    0.58    0.98   0
  -2  -3  11    0.16    0.98   0
   1   3 -11    1.22    0.99   0
  -1  -3  11    1.31    0.99   0
  -1  -3  11    0.81    0.99   0
   0   3 -11    1.23    0.89   0
   0  -3  11    1.85    0.96   0
   0  -3  11    1.98    0.97   0
  -1   3 -11   -0.81    0.68   0
   1  -3  11   -0.55    0.71   0
  -2   3 -11   -0.46    0.91   0
   2  -3  11    0.03    0.66   0
  -3   3 -11    1.91    0.71   0
   3  -3  11   -0.55    1.04   0
  -4  -2  11    2.26    1.05   0
  -4  -2  11    1.31    0.70   0
   4   2 -11    0.87    1.04   0
   3   2 -11    1.57    0.98   0
  -3  -2  11    2.04    0.65   0
  -3  -2  11    1.48    0.97   0
   2   2 -11    0.41    0.62   0
  -2  -2  11    0.24    0.94   0
  -2  -2  11   -0.63    0.93   0
   1   2 -11   -0.67    0.64   0
  -1  -2  11    0.24    0.87   0
  -1  -2  11    0.59    0.90   0
   0  -2  11    0.38    1.06   0
   0   2 -11   -0.36    0.66   0
   0  -2  11    0.38    0.93   0
   1  -2  11    1.25    0.91   0
   1  -2  11    1.07    0.92   0
  -1   2 -11    2.04    0.91   0
   2  -2  11    0.76    0.68   0
  -2   2 -11    1.01    0.68   0
   3  -2  11   -0.71    0.94   0
  -3   2 -11    0.26    0.66   0
  -4   2 -11    0.92    0.69   0
   4  -2  11    0.84    0.69   0
   5   1 -11    0.11    1.11   0
  -5  -1  11    1.12    1.09   0
  -4  -1  11    1.57    0.95   0
  -4  -1  11    1.16    1.01   0
   4   1 -11    0.55    0.99   0
  -3  -1  11    1.99    0.63   0
  -3  -1  11    2.01    0.92   0
   3   1 -11    2.82    0.91   0
   2   1 -11   17.21    1.00   0
  -2  -1  11   15.53    0.93   0
  -2  -1  11   18.04    1.00   0
   1   1 -11    0.54    0.60   0
  -1  -1  11   -0.61    0.83   0
  -1  -1  11    0.25    0.86   0
   0  -1  11    2.62    0.85   0
   0   1 -11    2.98    0.88   0
   0  -1  11    1.76    0.89   0
   1  -1  11    1.88    1.07   0
  -1   1 -11    1.68    0.82   0
   1  -1  11    2.28    0.61   0
   2  -1  11    3.87    1.16   0
  -2   1 -11    3.18    0.92   0
   2  -1  11    4.66    0.89   0
  -3   1 -11    6.37    0.89   0
   3  -1  11    5.98    0.65   0
   4  -1  11    8.91    0.99   0
  -4   1 -11    7.20    0.97   0
  -5   1 -11    5.22    0.70   0
   5  -1  11    3.24    1.02   0
  -5   0  11    1.64    0.73   0
  -5   0  11    2.20    1.26   0
   5   0 -11    2.06    1.08   0
  -4   0  11    2.35    0.65   0
  -4   0  11    3.16    0.98   0
   4   0 -11    3.00    0.97   0
  -3   0  11   13.44    0.89   0
  -3   0  11   15.33    0.99   0
   3   0 -11   13.17    0.96   0
   2   0 -11    4.64    0.88   0
  -2   0  11    3.67    0.88   0
  -2   0  11    4.93    0.87   0
   1   0 -11   11.90    0.87   0
  -1   0  11   12.73    0.88   0
  -1   0  11   11.54    0.90   0
   0   0  11   26.08    0.99   0
   0   0 -11   26.36    0.74   0
   0   0  11   28.31    0.97   0
   1   0  11    1.93    0.87   0
  -1   0 -11    1.46    0.81   0
   1   0  11    1.74    0.59   0
   2   0  11    8.72    0.92   0
  -2   0 -11    9.56    0.86   0
   2   0  11    8.19    0.86   0
  -3   0 -11    7.47    0.63   0
   3   0  11    8.00    0.87   0
  -4   0 -11    2.17    0.84   0
   4   0  11    2.67    0.88   0
   5   0  11    1.32    0.68   0
  -5   0 -11   -0.08    0.94   0
  -6   0 -11    2.25    1.04   0
   6   0  11    1.66    1.05   0
  -5   1  11    6.02    1.05   0
  -5   1  11    4.41    0.72   0
   5  -1 -11    5.65    1.05   0
  -4   1  11    0.74    0.68   0
  -4   1  11   -0.08    0.88   0
   4  -1 -11    0.54    0.90   0
  -3   1  11    1.58    0.87   0
  -3   1  11    1.72    0.82   0
   3  -1 -11    1.50    0.87   0
  -2   1  11    8.40    0.66   0
  -2   1  11    8.74    0.85   0
   2  -1 -11    9.73    0.86   0
   1  -1 -11    2.54    0.82   0
  -1   1  11    1.85    0.81   0
  -1   1  11    1.20    0.82   0
   0   1  11    0.97    0.81   0
   0  -1 -11    0.39    0.79   0
   0   1  11    0.11    0.76   0
   1   1  11    0.77    0.75   0
  -1  -1 -11    0.50    0.56   0
   1   1  11    0.95    0.79   0
   2   1  11    6.32    0.88   0
  -2  -1 -11    7.13    0.85   0
   2   1  11    7.85    0.84   0
   3   1  11    3.16    1.05   0
  -3  -1 -11    4.44    0.84   0
   3   1  11    4.68    0.85   0
  -4  -1 -11   11.15    0.66   0
   4   1  11    7.89    0.90   0
  -5  -1 -11    9.47    0.66   0
   5   1  11    9.00    0.90   0
   6   1  11    8.81    1.00   0
  -6  -1 -11    9.18    0.73   0
  -5   2  11    1.32    0.91   0
   5  -2 -11    0.65    1.01   0
  -5   2  11    1.32    0.99   0
  -4   2  11    0.02    0.87   0
   4  -2 -11   -0.42    0.93   0
  -4   2  11    0.63    0.93   0
  -3   2  11    0.79    0.83   0
   3  -2 -11    1.39    0.89   0
  -3   2  11    1.55    0.87   0
  -2   2  11    1.11    0.58   0
  -2   2  11    0.60    0.82   0
   2  -2 -11    1.24    0.82   0
  -1   2  11   28.46    0.71   0
  -1   2  11   30.80    0.96   0
   1  -2 -11   30.83    0.94   0
   0  -2 -11   96.27    1.17   0
   0   2  11   90.19    0.98   0
   1   2  11   25.13    0.88   0
  -1  -2 -11   22.67    0.87   0
   2   2  11   39.11    0.77   0
  -2  -2 -11   44.02    0.98   0
   3   2  11   73.06    1.34   0
  -3  -2 -11   80.73    1.12   0
   3   2  11   78.21    0.92   0
   4   2  11   11.89    1.33   0
  -4  -2 -11   14.61    0.87   0
   4   2  11   13.05    0.89   0
   4   2  11   11.52    1.22   0
  -5  -2 -11    0.38    0.59   0
   5   2  11    0.28    0.85   0
  -6  -2 -11   18.08    1.02   0
   6   2  11   17.69    0.75   0
   7   2  11    1.46    0.74   0
  -7  -2 -11    1.15    1.02   0
  -5   3  11    2.33    0.95   0
   5  -3 -11    2.33    0.99   0
  -5   3  11    0.79    1.03   0
  -4   3  11    8.55    0.88   0
   4  -3 -11    5.19    0.95   0
  -4   3  11    8.03    0.93   0
  -3   3  11   13.41    0.69   0
   3  -3 -11   15.11    0.69   0
  -2   3  11   11.20    0.63   0
   2  -3 -11   11.18    0.68   0
  -1   3  11    1.26    0.75   0
   1  -3 -11    1.34    0.54   0
   0   3  11    1.89    0.52   0
   0  -3 -11    2.60    0.53   0
  -1  -3 -11   -0.05    0.53   0
   1   3  11   -0.25    0.74   0
  -2  -3 -11    0.16    0.55   0
   2   3  11    0.76    0.55   0
   3   3  11    0.90    0.80   0
  -3  -3 -11    2.69    0.81   0
  -4  -3 -11    0.35    0.81   0
   4   3  11    1.32    0.82   0
  -5  -3 -11    0.09    0.59   0
   5   3  11    0.34    1.19   0
   5   3  11    1.06    0.61   0
  -6  -3 -11    1.64    0.91   0
   6   3  11    1.16    0.91   0
  -7  -3 -11    7.54    1.00   0
   7   3  11    6.86    0.78   0
  -5   4  11    4.37    0.70   0
   5  -4 -11    5.17    0.77   0
  -5   4  11    4.92    1.04   0
  -4   4  11   -0.23    0.93   0
   4  -4 -11    0.21    0.65   0
  -3   4  11    0.80    0.85   0
   3  -4 -11    0.54    0.89   0
  -2   4  11    4.29    0.83   0
   2  -4 -11    2.77    0.59   0
  -1   4  11    1.14    0.58   0
   1  -4 -11    0.24    0.74   0
   0   4  11    8.12    0.79   0
   0  -4 -11    9.54    0.77   0
   1   4  11   15.77    0.80   0
  -1  -4 -11   15.16    0.62   0
   2   4  11    4.79    0.73   0
  -2  -4 -11    3.27    0.55   0
  -3  -4 -11   18.10    0.85   0
   3   4  11   17.25    0.85   0
   4   4  11   38.29    0.97   0
  -4  -4 -11   36.57    0.73   0
  -5  -4 -11   10.67    0.86   0
   5   4  11   11.64    0.66   0
   5   4  11    9.88    0.98   0
  -6  -4 -11    1.14    0.84   0
   6   4  11    0.31    1.08   0
   6   4  11    0.64    0.89   0
  -7  -4 -11    1.11    0.90   0
   7   4  11    1.10    0.96   0
  -4   5  11    6.23    0.99   0
   4  -5 -11    5.30    0.69   0
  -3   5  11    9.67    0.91   0
   3  -5 -11    8.93    0.71   0
  -2   5  11    8.82    0.65   0
   2  -5 -11   11.19    0.62   0
  -1   5  11   31.17    0.93   0
   1  -5 -11   30.73    0.93   0
   0   5  11   13.05    0.82   0
   0  -5 -11   12.19    0.81   0
   1   5  11    1.82    0.74   0
  -1  -5 -11    2.35    0.73   0
   2   5  11   13.70    0.80   0
  -2  -5 -11   10.59    0.80   0
   3   5  11    0.43    0.57   0
  -3  -5 -11    2.44    0.78   0
   4   5  11    1.33    0.78   0
  -4  -5 -11    0.35    0.56   0
  -5  -5 -11    4.55    0.80   0
   5   5  11    3.00    0.78   0
   5   5  11    5.20    0.85   0
  -6  -5 -11    4.66    0.88   0
   6   5  11    6.42    0.87   0
   6   5  11    4.08    0.92   0
  -7  -5 -11    1.91    0.65   0
   7   5  11    2.01    1.19   0
   7   5  11    2.29    0.95   0
  -8  -5 -11   -0.22    0.73   0
   8   5  11    0.29    0.71   0
  -4   6  11   21.91    1.11   0
   4  -6 -11   20.75    1.06   0
  -3   6  11    8.95    0.96   0
   3  -6 -11    9.20    0.96   0
  -2   6  11    5.95    0.64   0
   2  -6 -11    5.59    0.86   0
  -1   6  11   15.97    0.88   0
   1  -6 -11   16.21    0.86   0
   0   6  11   26.39    0.89   0
   0  -6 -11   20.81    0.66   0
   1   6  11   -0.37    0.55   0
  -1  -6 -11   -0.61    0.55   0
   2   6  11    8.14    0.80   0
  -2  -6 -11    7.35    0.59   0
   3   6  11   -0.27    0.78   0
  -3  -6 -11    0.96    0.77   0
   4   6  11    2.35    0.76   0
  -4  -6 -11    1.96    0.76   0
   5   6  11    5.04    0.84   0
  -5  -6 -11    4.29    0.83   0
   6   6  11   20.07    1.00   0
   6   6  11   18.66    1.00   0
  -6  -6 -11   21.34    0.99   0
   7   6  11    7.58    1.00   0
   7   6  11    8.93    1.01   0
  -7  -6 -11    6.40    0.96   0
   8   6  11    1.55    1.27   0
   8   6  11    1.91    1.07   0
  -8  -6 -11    2.94    0.72   0
  -4   7  11   11.85    1.10   0
  -3   7  11   -0.39    0.66   0
   3  -7 -11    0.56    0.92   0
  -2   7  11    0.03    0.88   0
   2  -7 -11   -0.09    0.86   0
  -1   7  11    1.59    0.82   0
   1  -7 -11    0.92    0.79   0
   0   7  11    0.28    0.56   0
   0  -7 -11   -0.98    0.80   0
   1   7  11    0.42    0.58   0
  -1  -7 -11    1.87    0.81   0
   2   7  11    3.93    0.79   0
  -2  -7 -11    4.85    0.81   0
   3   7  11   44.56    0.79   0
  -3  -7 -11   39.27    0.76   0
   4   7  11   23.44    0.90   0
  -4  -7 -11   22.06    0.89   0
   5   7  11    9.94    0.91   0
  -5  -7 -11   10.45    0.90   0
   6   7  11   25.93    1.05   0
  -6  -7 -11   25.32    1.03   0
   6   7  11   26.86    0.81   0
   7   7  11   24.30    1.10   0
   7   7  11   18.89    1.12   0
  -7  -7 -11   19.61    0.78   0
   8   7  11    0.33    1.08   0
   8   7  11    1.19    1.06   0
  -8  -7 -11    0.69    1.07   0
  -3   8  11   23.01    1.09   0
  -2   8  11    3.45    0.64   0
   2  -8 -11    3.56    0.88   0
  -1   8  11   21.00    0.72   0
   1  -8 -11   21.47    0.92   0
   0   8  11   13.30    0.67   0
   0  -8 -11   14.94    0.90   0
   1   8  11   11.04    0.87   0
  -1  -8 -11   10.34    0.62   0
   2   8  11    2.36    0.59   0
  -2  -8 -11    3.45    0.56   0
   3   8  11   17.14    0.88   0
  -3  -8 -11   13.09    0.64   0
   4   8  11    3.30    0.84   0
  -4  -8 -11    3.60    0.85   0
   5   8  11    1.44    0.85   0
  -5  -8 -11    0.71    0.85   0
   6   8  11    8.77    0.94   0
  -6  -8 -11    7.96    0.91   0
   6   8  11    8.27    0.96   0
   7   8  11    0.39    0.98   0
  -7  -8 -11    1.01    0.66   0
   7   8  11    0.93    0.95   0
   8   8  11   -0.13    1.06   0
  -2   9  11    4.00    0.73   0
  -1   9  11    0.73    0.66   0
   1  -9 -11    0.84    0.65   0
   0   9  11    2.08    0.88   0
   0  -9 -11    1.91    0.87   0
   1   9  11    0.15    0.59   0
  -1  -9 -11   -0.13    0.58   0
   2   9  11    8.55    0.89   0
  -2  -9 -11    8.04    0.88   0
   3   9  11    7.77    0.92   0
  -3  -9 -11    6.54    0.84   0
   4   9  11   24.35    0.96   0
  -4  -9 -11   20.13    0.72   0
   5   9  11    0.90    0.64   0
  -5  -9 -11    0.33    0.86   0
   6   9  11   18.87    0.80   0
   6   9  11   21.67    1.02   0
  -6  -9 -11   20.17    1.00   0
   7   9  11    4.16    0.72   0
  -7  -9 -11    4.30    0.72   0
   7   9  11    3.85    1.05   0
  -1  10  11   -0.22    0.97   0
   0  10  11    2.95    0.67   0
   0 -10 -11    1.10    0.66   0
   1  10  11    2.77    0.66   0
  -1 -10 -11    2.52    0.66   0
   2  10  11    7.37    0.66   0
  -2 -10 -11    4.46    0.90   0
   3  10  11    0.55    0.65   0
  -3 -10 -11    1.24    0.60   0
   4  10  11   21.27    1.00   0
  -4 -10 -11   18.01    0.97   0
   5  10  11    4.20    0.94   0
  -5 -10 -11    2.88    0.64   0
   6  10  11    1.42    0.94   0
   6  10  11    0.56    0.97   0
  -6 -10 -11    0.46    0.96   0
   7  10  11    4.64    1.05   0
  -7 -10 -11    3.29    1.04   0
   7  10  11    2.47    0.75   0
   0  11  11    0.81    0.69   0
   1  11  11    0.52    0.67   0
  -1 -11 -11    0.30    0.65   0
   2  11  11    1.58    0.91   0
  -2 -11 -11    0.33    0.90   0
   3  11  11    1.51    0.95   0
  -3 -11 -11    0.56    0.64   0
   4  11  11    3.03    1.01   0
  -4 -11 -11    1.50    0.67   0
   5  11  11    5.38    0.71   0
   5  11  11    5.57    1.03   0
  -5 -11 -11    4.99    0.94   0
   6  11  11    0.08    0.68   0
   6  11  11    1.14    1.00   0
  -6 -11 -11   -0.46    0.69   0
   3  12  11    3.89    0.73   0
  -3 -12 -11    2.83    0.94   0
  -4 -12 -11    3.89    1.00   0
  -2  -2  12    4.55    1.05   0
   2   2 -12    3.10    1.03   0
  -2  -2  12    3.75    0.73   0
  -1  -2  12    8.58    1.09   0
   1   2 -12    8.53    1.06   0
  -1  -2  12    6.86    1.05   0
   0  -2  12    1.42    1.01   0
   0   2 -12    0.71    1.00   0
   0  -2  12    0.92    0.98   0
   1  -2  12    1.93    0.72   0
  -1   2 -12    3.34    0.69   0
   1  -2  12    1.41    1.04   0
   2  -2  12    5.11    1.00   0
  -2   2 -12    5.01    1.00   0
  -3  -1  12    2.18    0.97   0
  -3  -1  12    2.29    1.03   0
   3   1 -12    1.32    1.01   0
   2   1 -12    0.91    0.65   0
  -2  -1  12    0.29    0.93   0
  -2  -1  12    1.09    0.94   0
   1   1 -12    0.92    0.92   0
  -1  -1  12   -0.42    0.88   0
  -1  -1  12    0.49    0.93   0
   0   1 -12    1.47    0.65   0
   0  -1  12    1.73    0.91   0
   0  -1  12    1.21    0.65   0
  -1   1 -12    1.34    0.67   0
   1  -1  12    1.18    1.09   0
   1  -1  12    1.12    0.66   0
  -2   1 -12    0.72    0.67   0
   2  -1  12    0.94    1.35   0
   2  -1  12    1.19    0.94   0
   3  -1  12    1.75    0.95   0
  -3   1 -12   -0.17    0.69   0
  -4   1 -12    0.97    1.02   0
  -4   0  12   -0.18    1.00   0
  -4   0  12    1.61    1.02   0
   4   0 -12    1.54    1.05   0
  -3   0  12    2.91    0.92   0
  -3   0  12    0.27    0.97   0
   3   0 -12    1.04    0.98   0
  -2   0  12    0.66    0.91   0
  -2   0  12    0.94    0.68   0
   2   0 -12    1.57    0.68   0
   1   0 -12   13.37    0.99   0
  -1   0  12   12.51    0.94   0
  -1   0  12   14.18    1.00   0
   0   0 -12    0.82    0.89   0
   0   0  12    0.42    0.90   0
   0   0  12    0.59    0.84   0
   1   0  12    2.13    0.89   0
  -1   0 -12    2.05    0.92   0
   1   0  12    2.93    0.92   0
   2   0  12   13.22    1.24   0
  -2   0 -12   15.97    0.92   0
   2   0  12   12.84    0.69   0
  -3   0 -12    4.50    0.67   0
   3   0  12    7.06    0.95   0
  -4   0 -12   -1.42    0.98   0
   4   0  12   -0.32    0.69   0
  -5   0 -12    5.09    0.99   0
  -4   1  12   -0.16    0.72   0
  -4   1  12    1.03    1.03   0
   4  -1 -12    0.49    1.03   0
  -3   1  12    0.47    0.64   0
  -3   1  12    0.29    0.96   0
   3  -1 -12    0.50    0.94   0
  -2   1  12    1.67    0.88   0
  -2   1  12    0.43    0.91   0
   2  -1 -12    1.26    0.91   0
   1  -1 -12    0.76    0.87   0
  -1   1  12    1.10    0.86   0
  -1   1  12    1.43    0.88   0
   0  -1 -12    1.01    0.59   0
   0   1  12    1.54    0.83   0
   0   1  12    1.59    0.85   0
   1   1  12    2.90    0.83   0
  -1  -1 -12    1.95    0.84   0
   1   1  12    3.00    0.61   0
   2   1  12    6.62    1.11   0
  -2  -1 -12    5.83    0.65   0
   2   1  12    4.93    0.64   0
   3   1  12    6.28    1.14   0
  -3  -1 -12    6.94    0.89   0
   3   1  12    7.34    0.89   0
  -4  -1 -12    8.17    0.97   0
   4   1  12    9.92    0.97   0
  -5  -1 -12    3.24    0.94   0
   5   1  12    1.93    0.98   0
  -4   2  12    2.26    0.67   0
   4  -2 -12    1.42    1.00   0
  -4   2  12    0.83    0.98   0
  -3   2  12    8.32    0.93   0
   3  -2 -12    8.61    0.97   0
  -3   2  12    9.98    1.00   0
  -2   2  12    7.65    0.88   0
   2  -2 -12    5.49    0.67   0
  -2   2  12    6.89    0.90   0
  -1   2  12    2.55    0.83   0
   1  -2 -12    2.23    0.86   0
  -1   2  12    2.02    0.61   0
   0   2  12    2.36    0.57   0
   0  -2 -12    2.64    0.84   0
   0   2  12    3.51    0.58   0
   1   2  12    4.92    0.59   0
  -1  -2 -12    5.39    0.57   0
   1   2  12    5.76    0.81   0
   2   2  12    0.54    0.79   0
  -2  -2 -12    1.48    0.82   0
   2   2  12    0.88    0.84   0
   3   2  12    2.37    1.08   0
  -3  -2 -12    4.30    0.87   0
   3   2  12    3.19    0.89   0
   4   2  12    1.31    1.39   0
  -4  -2 -12    2.42    0.89   0
   4   2  12    1.42    1.48   0
   4   2  12    2.12    0.91   0
  -5  -2 -12   -0.03    0.92   0
   5   2  12    0.37    0.93   0
  -6  -2 -12   -0.19    0.71   0
   6   2  12    0.65    0.98   0
  -4   3  12    0.54    0.93   0
   4  -3 -12    1.18    0.71   0
  -4   3  12    1.12    1.00   0
  -3   3  12    1.69    0.89   0
   3  -3 -12    2.47    0.92   0
  -3   3  12    1.50    0.93   0
  -2   3  12    0.41    0.81   0
   2  -3 -12    0.46    0.88   0
  -1   3  12   -0.81    0.60   0
   1  -3 -12    0.46    0.83   0
   0   3  12    0.78    0.81   0
   0  -3 -12    0.06    0.54   0
  -1  -3 -12    8.18    0.60   0
   1   3  12    8.09    0.60   0
   2   3  12    3.99    0.81   0
  -2  -3 -12    3.85    0.81   0
  -3  -3 -12    0.37    0.85   0
   3   3  12    1.03    0.84   0
  -4  -3 -12    9.94    0.67   0
   4   3  12   10.40    0.67   0
   5   3  12   11.58    1.77   0
  -5  -3 -12   14.10    0.95   0
   5   3  12   11.47    1.95   0
   5   3  12   13.23    0.94   0
  -6  -3 -12    7.03    0.73   0
   6   3  12    7.98    0.71   0
  -4   4  12    3.22    0.96   0
   4  -4 -12    2.98    0.72   0
  -4   4  12    2.39    0.73   0
  -3   4  12    3.73    0.94   0
   3  -4 -12    2.93    0.66   0
  -2   4  12   15.26    0.96   0
   2  -4 -12   15.02    0.95   0
  -1   4  12   29.75    0.98   0
   1  -4 -12   27.58    0.99   0
   0   4  12    7.52    0.62   0
   0  -4 -12    6.62    0.84   0
   1   4  12    0.40    0.56   0
  -1  -4 -12    0.35    0.79   0
   2   4  12    4.41    0.80   0
  -2  -4 -12    4.54    0.83   0
  -3  -4 -12    5.88    0.83   0
   3   4  12    6.52    0.83   0
  -4  -4 -12    3.04    0.63   0
   4   4  12    2.02    0.61   0
  -5  -4 -12   -0.43    0.88   0
   5   4  12    0.31    0.62   0
   5   4  12    0.30    1.15   0
  -6  -4 -12    1.02    0.93   0
   6   4  12    0.20    1.63   0
   6   4  12    0.79    0.93   0
  -7  -4 -12    1.27    0.99   0
   7   4  12   -0.74    1.03   0
   4  -5 -12    4.01    1.03   0
  -4   5  12    3.96    1.05   0
  -3   5  12    6.48    0.71   0
   3  -5 -12    6.36    0.72   0
  -2   5  12    9.45    0.92   0
   2  -5 -12    7.24    0.69   0
  -1   5  12    7.36    0.64   0
   1  -5 -12    6.96    0.60   0
   0   5  12   10.11    0.64   0
   0  -5 -12   10.28    0.82   0
   1   5  12    0.24    0.56   0
  -1  -5 -12    1.21    0.80   0
   2   5  12   13.07    0.86   0
  -2  -5 -12   11.65    0.85   0
   3   5  12    4.04    0.82   0
  -3  -5 -12    3.97    0.58   0
   4   5  12    1.65    0.87   0
  -4  -5 -12    1.17    0.83   0
  -5  -5 -12    9.62    0.70   0
   5   5  12   10.08    0.96   0
   5   5  12    9.49    0.99   0
  -6  -5 -12   10.94    0.71   0
   6   5  12   13.17    0.99   0
   6   5  12   10.27    1.09   0
  -7  -5 -12    1.28    1.01   0
   7   5  12    1.80    1.40   0
   7   5  12    0.71    0.72   0
  -3   6  12   -0.65    0.68   0
   3  -6 -12   -0.16    0.67   0
  -2   6  12    5.83    0.91   0
   2  -6 -12    3.33    0.91   0
  -1   6  12    3.17    0.88   0
   1  -6 -12    3.01    0.87   0
   0   6  12    2.37    0.79   0
   0  -6 -12    1.86    0.56   0
   1   6  12    5.03    0.81   0
  -1  -6 -12    3.71    0.83   0
   2   6  12   11.30    0.64   0
  -2  -6 -12   10.69    0.86   0
   3   6  12    6.67    0.84   0
  -3  -6 -12    5.09    0.60   0
   4   6  12    4.41    0.58   0
  -4  -6 -12    3.75    0.78   0
  -5  -6 -12    2.16    0.83   0
   5   6  12    2.89    0.88   0
   6   6  12   13.22    0.98   0
   6   6  12   12.43    1.24   0
  -6  -6 -12   12.59    0.95   0
   7   6  12    6.17    1.06   0
   7   6  12    6.92    0.77   0
  -7  -6 -12    6.95    1.00   0
  -3   7  12    2.14    1.02   0
   3  -7 -12    1.77    0.76   0
  -2   7  12    1.04    0.68   0
   2  -7 -12    1.74    0.65   0
  -1   7  12    8.50    0.68   0
   1  -7 -12    7.99    0.89   0
   0   7  12    3.02    0.64   0
   0  -7 -12    2.69    0.63   0
   1   7  12   33.96    0.98   0
  -1  -7 -12   28.97    0.96   0
   2   7  12    3.55    0.60   0
  -2  -7 -12    3.67    0.83   0
   3   7  12   -0.82    0.82   0
  -3  -7 -12    1.28    0.82   0
   4   7  12   10.80    0.65   0
  -4  -7 -12    8.72    0.88   0
   5   7  12    3.17    0.92   0
  -5  -7 -12    1.18    0.88   0
   6   7  12    1.44    0.98   0
  -6  -7 -12    2.64    0.93   0
   6   7  12    0.72    0.95   0
   7   7  12    6.61    1.07   0
   7   7  12    5.85    1.28   0
  -7  -7 -12    5.75    1.01   0
  -2   8  12    2.50    1.02   0
   2  -8 -12    2.44    0.68   0
  -1   8  12    5.19    0.92   0
   1  -8 -12    4.35    0.91   0
   0   8  12    5.63    0.68   0
   0  -8 -12    4.83    0.63   0
   1   8  12    0.70    0.86   0
  -1  -8 -12    0.98    0.84   0
   2   8  12    2.74    0.85   0
  -2  -8 -12    1.18    0.83   0
   3   8  12   20.18    0.94   0
  -3  -8 -12   16.14    0.93   0
   4   8  12    3.71    0.89   0
  -4  -8 -12    2.98    0.64   0
   5   8  12    0.76    0.63   0
  -5  -8 -12   -0.81    0.64   0
   6   8  12   18.75    1.12   0
  -6  -8 -12   16.93    0.77   0
   6   8  12   19.05    0.78   0
   7   8  12    1.26    1.05   0
   7   8  12    1.80    1.04   0
  -7  -8 -12    1.16    1.04   0
  -1   9  12    1.35    0.70   0
   1  -9 -12    1.55    0.67   0
   0   9  12   -0.48    0.92   0
   0  -9 -12    0.19    0.91   0
   1   9  12    0.33    0.63   0
  -1  -9 -12    1.25    0.88   0
   2   9  12    8.55    0.66   0
  -2  -9 -12    6.06    0.66   0
   3   9  12   22.79    0.95   0
  -3  -9 -12   21.61    0.99   0
   4   9  12   50.56    1.14   0
  -4  -9 -12   47.98    1.13   0
   5   9  12    5.24    0.97   0
  -5  -9 -12    4.12    0.94   0
   6   9  12   15.23    1.14   0
  -6  -9 -12   17.09    1.03   0
   6   9  12   17.27    1.06   0
   0  10  12   10.90    0.76   0
   0 -10 -12   11.90    0.74   0
   1  10  12    9.58    0.71   0
  -1 -10 -12    7.68    0.70   0
   2  10  12    0.53    0.94   0
  -2 -10 -12   -0.49    0.90   0
   3  10  12    1.98    0.92   0
  -3 -10 -12    1.15    0.65   0
   4  10  12    0.77    0.95   0
  -4 -10 -12    2.14    0.91   0
   5  10  12    1.16    0.69   0
  -5 -10 -12    1.54    0.71   0
   6  10  12   11.56    1.13   0
  -6 -10 -12    9.25    0.79   0
   6  10  12   10.40    0.81   0
  -1 -11 -12    1.03    0.99   0
   2  11  12    0.42    0.69   0
  -2 -11 -12   -0.69    0.96   0
   3  11  12    4.21    1.04   0
  -3 -11 -12    2.28    0.70   0
   4  11  12    4.06    1.04   0
  -4 -11 -12    2.61    0.72   0
   5  11  12    2.60    0.77   0
  -5 -11 -12    2.41    1.02   0
   0   1 -13    0.19    0.73   0
   0  -1  13    0.14    1.00   0
   0  -1  13   -0.48    1.05   0
  -1   1 -13    1.02    1.04   0
  -2   0  13   -0.27    0.99   0
  -2   0  13   -1.21    1.04   0
   2   0 -13    1.80    1.03   0
   1   0 -13    2.56    0.98   0
  -1   0  13    1.53    0.69   0
  -1   0  13    1.20    0.71   0
   0   0 -13    0.99    0.99   0
   0   0  13    1.36    0.97   0
   0   0  13    1.71    0.68   0
  -1   0 -13    1.61    0.94   0
   1   0  13    0.92    0.97   0
   1   0  13    0.91    0.67   0
  -2   0 -13    0.73    0.98   0
   2   0  13    0.57    1.23   0
   2   0  13   -0.47    0.97   0
  -3   0 -13    1.21    0.71   0
   3   0  13   -0.09    1.03   0
  -2   1  13    1.89    0.94   0
  -2   1  13    0.81    1.00   0
   2  -1 -13    2.32    0.97   0
  -1   1  13    2.37    0.72   0
  -1   1  13    3.86    0.95   0
   1  -1 -13    3.68    0.93   0
   0  -1 -13    0.35    0.65   0
   0   1  13    1.05    0.94   0
   0   1  13   -0.33    0.92   0
  -1  -1 -13    0.65    0.66   0
   1   1  13    0.45    0.89   0
   1   1  13    0.94    0.93   0
  -2  -1 -13    4.37    0.93   0
   2   1  13    3.27    0.97   0
   2   1  13    4.05    0.94   0
  -3  -1 -13   -0.08    0.67   0
   3   1  13    0.23    1.39   0
   3   1  13    0.78    0.95   0
  -4  -1 -13   -0.16    1.00   0
   4   1  13    1.99    0.69   0
  -3   2  13    1.01    1.00   0
  -3   2  13    0.83    1.01   0
   3  -2 -13    0.48    1.02   0
  -2   2  13    0.60    0.65   0
  -2   2  13    0.88    0.99   0
   2  -2 -13    0.42    0.67   0
  -1   2  13   -0.04    0.89   0
  -1   2  13   -0.12    0.92   0
   1  -2 -13    0.22    0.90   0
   0   2  13    1.39    0.88   0
   0   2  13    1.14    0.90   0
   0  -2 -13    1.32    0.89   0
  -1  -2 -13    0.75    0.61   0
   1   2  13   -0.34    0.92   0
   1   2  13    1.68    0.87   0
   2   2  13    3.30    0.90   0
  -2  -2 -13    4.31    0.92   0
   2   2  13    3.63    0.91   0
   3   2  13    5.42    0.97   0
  -3  -2 -13    6.09    0.68   0
   3   2  13    5.43    0.71   0
  -4  -2 -13    2.62    0.69   0
   4   2  13    4.06    0.96   0
  -5  -2 -13    1.67    0.71   0
   5   2  13    0.82    0.72   0
  -3   3  13    1.48    1.01   0
   3  -3 -13    1.60    0.72   0
  -3   3  13    1.56    0.71   0
  -2   3  13    4.68    0.96   0
   2  -3 -13    4.34    1.00   0
  -2   3  13    3.71    0.94   0
  -1   3  13   10.05    0.94   0
   1  -3 -13    9.30    0.97   0
  -1   3  13   11.31    0.93   0
   0   3  13    6.29    0.66   0
   0  -3 -13    8.09    0.66   0
   0   3  13    7.17    0.67   0
   1   3  13    1.22    0.87   0
  -1  -3 -13    0.53    0.84   0
  -2  -3 -13    4.40    0.64   0
   2   3  13    5.66    0.87   0
   3   3  13    4.46    1.08   0
  -3  -3 -13    2.16    0.66   0
   3   3  13    3.42    0.63   0
   4   3  13    0.19    1.13   0
  -4  -3 -13   -0.89    0.66   0
   4   3  13   -0.18    0.67   0
  -5  -3 -13    0.84    0.98   0
   5   3  13    0.82    0.99   0
  -3   4  13    1.17    0.66   0
   3  -4 -13    1.57    0.99   0
  -3   4  13    1.43    0.69   0
   2  -4 -13    4.48    0.94   0
  -2   4  13    5.01    0.94   0
  -1   4  13    5.94    0.93   0
   1  -4 -13    5.63    0.90   0
   0   4  13   15.82    0.97   0
   0  -4 -13   13.12    0.74   0
   1   4  13   16.26    0.95   0
  -1  -4 -13   15.20    0.94   0
   2   4  13   -0.66    0.63   0
  -2  -4 -13   -0.55    0.62   0
  -3  -4 -13    0.87    0.86   0
   3   4  13    1.43    0.87   0
  -4  -4 -13    1.26    0.91   0
   4   4  13    0.59    0.93   0
  -5  -4 -13    4.83    0.70   0
   5   4  13    4.66    0.99   0
   5   4  13    4.68    1.24   0
  -6  -4 -13    3.59    1.03   0
   6   4  13    5.29    1.03   0
   3  -5 -13    0.63    1.01   0
  -3   5  13    0.50    1.04   0
  -2   5  13    1.02    0.99   0
   2  -5 -13    1.35    0.94   0
  -1   5  13    0.09    0.90   0
   1  -5 -13   -0.52    0.93   0
   0   5  13   10.78    0.93   0
   0  -5 -13   13.66    0.94   0
   1   5  13    5.10    0.63   0
  -1  -5 -13    3.83    0.62   0
   2   5  13    6.64    0.87   0
  -2  -5 -13    6.39    0.63   0
   3   5  13   16.15    0.71   0
  -3  -5 -13   16.47    0.70   0
   4   5  13    0.19    0.91   0
  -4  -5 -13    0.55    0.88   0
   5   5  13   14.19    1.02   0
   5   5  13   11.24    1.28   0
  -5  -5 -13   11.48    0.73   0
  -6  -5 -13   17.68    0.80   0
   6   5  13   16.83    1.47   0
   6   5  13   20.26    1.08   0
  -2   6  13    9.00    1.01   0
   2  -6 -13    8.51    0.73   0
  -1   6  13   19.03    1.01   0
   1  -6 -13   15.66    0.74   0
   0   6  13    5.82    0.92   0
   0  -6 -13    5.25    0.64   0
   1   6  13    9.45    0.66   0
  -1  -6 -13    8.36    0.88   0
   2   6  13    2.57    0.62   0
  -2  -6 -13    2.31    0.85   0
   3   6  13    1.78    0.62   0
  -3  -6 -13    2.89    0.87   0
   4   6  13    5.78    0.88   0
  -4  -6 -13    3.43    0.64   0
   5   6  13    4.00    0.97   0
  -5  -6 -13    3.57    0.67   0
   6   6  13    3.93    1.04   0
   6   6  13    2.60    1.07   0
  -6  -6 -13    2.20    0.73   0
  -2   7  13   -0.12    0.97   0
   2  -7 -13    0.41    0.69   0
  -1   7  13    6.42    0.95   0
   1  -7 -13    6.79    0.96   0
   0   7  13    7.10    0.66   0
   0  -7 -13    6.08    0.92   0
   1   7  13   -0.27    0.90   0
  -1  -7 -13   -0.53    0.63   0
   2   7  13    6.63    0.90   0
  -2  -7 -13    5.57    0.64   0
   3   7  13   39.71    0.83   0
  -3  -7 -13   34.32    0.82   0
   4   7  13   -0.22    0.92   0
  -4  -7 -13    1.60    0.87   0
  -5  -7 -13   19.70    1.02   0
   5   7  13   21.10    1.04   0
   6   7  13   58.70    1.10   0
   6   7  13   61.05    1.42   0
  -6  -7 -13   66.49    1.31   0
  -1   8  13    8.02    1.06   0
   1  -8 -13   11.03    1.03   0
   0   8  13    9.46    0.69   0
   0  -8 -13    7.28    0.68   0
   1   8  13    2.12    0.66   0
  -1  -8 -13    2.00    0.89   0
   2   8  13    0.94    0.64   0
  -2  -8 -13    0.44    0.63   0
   3   8  13    1.32    0.63   0
  -3  -8 -13   -0.18    0.91   0
   4   8  13    6.55    0.69   0
  -4  -8 -13    6.57    0.93   0
   5   8  13    1.87    0.64   0
  -5  -8 -13    2.94    0.92   0
   6   8  13    3.39    1.08   0
  -6  -8 -13    3.47    1.03   0
   6   8  13    3.05    1.03   0
   0   9  13    5.22    0.99   0
   0  -9 -13    6.20    0.72   0
   1   9  13    7.61    0.99   0
  -1  -9 -13    8.19    0.69   0
   2   9  13    4.10    0.94   0
  -2  -9 -13    3.69    0.92   0
   3   9  13    0.35    0.67   0
  -3  -9 -13   -0.39    0.92   0
   4   9  13   -0.63    0.66   0
  -4  -9 -13    0.99    0.68   0
   5   9  13    1.08    0.69   0
  -5  -9 -13    0.79    0.98   0
   1  10  13    2.23    1.02   0
  -1 -10 -13    1.60    0.97   0
   2  10  13    3.63    1.00   0
  -2 -10 -13    4.03    1.00   0
   3  10  13    2.22    1.00   0
  -3 -10 -13    2.58    0.97   0
   4  10  13    1.68    0.99   0
  -4 -10 -13    2.25    0.68   0
   0   2  14    5.30    0.76   0
   0   2  14    6.71    0.76   0
   0  -2 -14    8.17    1.06   0
  -1  -2 -14    3.31    0.71   0
   1   2  14    3.18    0.99   0
   1   2  14    3.44    0.74   0
  -2  -2 -14    2.34    0.71   0
   2   2  14    2.58    1.02   0
   2   2  14    2.32    1.02   0
  -1   3  14    1.16    0.99   0
  -1   3  14    1.57    1.01   0
   1  -3 -14    2.18    1.01   0
   0   3  14    1.55    0.94   0
   0   3  14    0.67    0.70   0
   0  -3 -14    0.72    0.99   0
   1   3  14   -0.14    0.97   0
   1   3  14   -0.27    0.62   0
  -1  -3 -14   -0.73    0.88   0
  -2  -3 -14    2.05    0.64   0
   2   3  14    1.89    0.96   0
   2   3  14    2.23    0.95   0
  -3  -3 -14    1.15    0.71   0
   3   3  14    0.72    0.98   0
   3   3  14    0.08    0.71   0
   1  -4 -14    0.94    1.01   0
  -1   4  14    0.58    0.98   0
   0  -4 -14    1.79    0.68   0
   0   4  14    2.35    0.94   0
  -1  -4 -14    1.02    0.91   0
   1   4  14    0.65    0.93   0
   2   4  14    5.60    0.99   0
  -2  -4 -14    4.58    0.68   0
   3   4  14   11.09    1.03   0
  -3  -4 -14    8.97    1.02   0
   4   4  14    1.53    1.20   0
  -4  -4 -14    0.86    0.67   0
   4   4  14    2.81    1.00   0
   1  -5 -14   14.37    0.83   0
  -1   5  14   14.22    1.08   0
   0   5  14    8.95    0.73   0
   0  -5 -14    9.16    0.74   0
   1   5  14   -1.60    0.92   0
  -1  -5 -14    0.77    0.90   0
  -2  -5 -14    7.37    0.68   0
   2   5  14    8.24    0.69   0
   3   5  14    0.76    0.96   0
  -3  -5 -14    1.15    0.66   0
   4   5  14    5.36    1.00   0
  -4  -5 -14    4.50    0.98   0
  -1   6  14    1.09    0.99   0
   1  -6 -14    0.80    0.72   0
   0   6  14   -0.96    0.69   0
   0  -6 -14    1.39    0.70   0
   1   6  14    3.34    0.93   0
  -1  -6 -14    3.92    0.93   0
   2   6  14    0.37    0.64   0
  -2  -6 -14    0.45    0.65   0
   3   6  14    2.39    0.98   0
  -3  -6 -14    2.46    0.65   0
  -4  -6 -14    3.53    0.98   0
   4   6  14    1.98    1.02   0
   0   7  14    7.39    0.96   0
   0  -7 -14    7.54    0.74   0
   1   7  14    4.71    0.71   0
  -1  -7 -14    6.23    0.96   0
   2   7  14    0.68    0.97   0
  -2  -7 -14    1.00    0.65   0
   3   7  14    3.65    0.70   0
  -3  -7 -14    3.33    0.72   0
   4   7  14    3.04    0.70   0
  -4  -7 -14    2.53    0.98   0
   1   8  14    1.49    0.97   0
  -1  -8 -14   -0.30    0.69   0
   2   8  14    0.91    0.97   0
  -2  -8 -14    1.41    0.96   0
   3   8  14    1.11    0.69   0
  -3  -8 -14    0.60    0.96   0
   4   8  14    0.93    0.99   0
  -4  -8 -14   -0.08    0.68   0
;
_shelx_hkl_checksum     32228
_shelx_res_file
;
TITL shelxt_a.res in P-1
    shelx.res
    created by SHELXL-2017/1 at 06:47:40 on 04-Feb-2020
CELL  0.71073   7.1676   9.1175  10.1554   66.174   80.225   71.803
ZERR     2.00   0.0005   0.0007   0.0008    0.006    0.006    0.006
LATT   1
SFAC  C    H    N    O    S
UNIT  18 22 6 10 2
MERG   2
OMIT    -2.00  52.00
MORE -1
FMAP   2
PLAN    1
ACTA
BOND
BOND   $H
CONF
LIST   6
L.S.  25
WGHT    0.061500    0.160800
FVAR       0.68276
S1    5    1.039437    0.179691    0.690202    11.00000    0.03196    0.05151 =
         0.04516   -0.02821   -0.00460   -0.00485
O1    4    0.916005    0.107346    0.622593    11.00000    0.04022    0.05496 =
         0.06112   -0.03931   -0.00548   -0.00520
O3    4    1.090850    0.313608    0.571090    11.00000    0.06157    0.07687 =
         0.05366   -0.02812    0.00233   -0.03220
O5    4    0.110091    0.558233    0.704933    11.00000    0.06297    0.07300 =
         0.04586   -0.03416   -0.00557   -0.02225
O4    4    0.598924    0.384635    0.854805    11.00000    0.04196    0.10156 =
         0.07505   -0.06740   -0.00744    0.00383
N2    3   -0.057019    0.756888    0.955990    11.00000    0.03868    0.05023 =
         0.04252   -0.02091   -0.00564   -0.00551
O2    4    1.196966    0.041410    0.756622    11.00000    0.04247    0.07201 =
         0.08119   -0.04138   -0.01961    0.01269
N3    3    0.251028    0.607891    0.906554    11.00000    0.03937    0.05720 =
         0.04626   -0.03122   -0.01117   -0.00106
N1    3    0.898088    0.237057    0.805631    11.00000    0.03432    0.06449 =
         0.04601   -0.03488   -0.00620   -0.00497
C5    1    0.062633    0.670222    0.880731    11.00000    0.03833    0.03950 =
         0.03247   -0.01183   -0.00470   -0.00968
C3    1    0.720506    0.193214    0.598467    11.00000    0.03860    0.04954 =
         0.04038   -0.02181   -0.00539   -0.01187
C1    1    0.704870    0.311295    0.778440    11.00000    0.03631    0.05689 =
         0.04586   -0.03106   -0.00319   -0.00523
C6    1   -0.020618    0.649032    0.774816    11.00000    0.04921    0.05082 =
         0.03281   -0.01128   -0.00670   -0.01995
C2    1    0.622327    0.293203    0.666333    11.00000    0.03384    0.05957 =
         0.04809   -0.02835   -0.01025   -0.00169
AFIX  43
H2A   2    0.494302    0.354995    0.641245    11.00000   -1.20000
AFIX   0
C7    1   -0.215878    0.715114    0.755087    11.00000    0.05222    0.07289 =
         0.04462   -0.01090   -0.01707   -0.02439
AFIX  43
H7    2   -0.271871    0.700166    0.686842    11.00000   -1.20000
AFIX   0
C9    1   -0.252724    0.824544    0.935247    11.00000    0.03891    0.06047 =
         0.05897   -0.02086   -0.00202   -0.00123
AFIX  43
H9    2   -0.330076    0.884168    0.990109    11.00000   -1.20000
AFIX   0
C8    1   -0.334209    0.805610    0.836278    11.00000    0.03702    0.07579 =
         0.06124   -0.00888   -0.01224   -0.01016
AFIX  43
H8    2   -0.467976    0.852033    0.821546    11.00000   -1.20000
AFIX   0
C4    1    0.642495    0.152454    0.495814    11.00000    0.05889    0.07593 =
         0.05245   -0.03606   -0.00764   -0.02330
AFIX  33
H4A   2    0.745607    0.076688    0.462632    11.00000   -1.50000
H4B   2    0.537932    0.101580    0.542857    11.00000   -1.50000
H4C   2    0.593203    0.252581    0.415180    11.00000   -1.50000
AFIX   0
H3A   2    0.289018    0.614327    0.978389    11.00000    0.05367
H3B   2    0.319516    0.546881    0.866549    11.00000    0.05326
H5    2    0.048182    0.553612    0.643975    11.00000    0.10501
H2    2   -0.013995    0.774913    1.024484    11.00000    0.06634
HKLF 4
REM  shelxt_a.res in P-1
REM R1 =  0.0398 for    1951 Fo > 4sig(Fo)  and  0.0473 for all    2263 data
REM    179 parameters refined using      0 restraints
END
WGHT      0.0615      0.1608
REM Highest difference peak  0.336,  deepest hole -0.258,  1-sigma level  0.048
Q1    1   0.7183  0.1819  0.3982  11.00000  0.05    0.34
;
_shelx_res_checksum     64032
