# Supplementary material for: Crystal structure and Hirshfeld surface analysis of 2-amino-3-hy­droxy­pyridin-1-ium 6-methyl-2,2,4-trioxo-2H,4H-1,2,3-oxa­thia­zin-3-ide
Source: Acta Crystallogr E Crystallogr Commun. 2020 Mar 27;76(Pt 4):572–5. doi: 10.1107/S2056989020003813 (PMC7133025; doi:10.1107/S2056989020003813)
Supplement: Supplementary file 2 [file e-76-00572-Isup2.hkl]

data_I                                                                          
_shelx_title ' shelxt_a.res in P-1'                                             
_shelx_refln_list_code          4                                               
_shelx_F_calc_maximum      144.40                                               
_exptl_crystal_F_000       284.00                                               
_reflns_d_resolution_high  0.8108                                               
                                                                                
loop_                                                                           
 _space_group_symop_operation_xyz                                               
 'x, y, z'                                                                      
 '-x, -y, -z'                                                                   
                                                                                
_cell_length_a     7.1676                                                       
_cell_length_b     9.1175                                                       
_cell_length_c    10.1554                                                       
_cell_angle_alpha  66.174                                                       
_cell_angle_beta   80.225                                                       
_cell_angle_gamma  71.803                                                       
                                                                                
_shelx_F_squared_multiplier     1.000                                           
                                                                                
loop_                                                                           
 _refln_index_h                                                                 
 _refln_index_k                                                                 
 _refln_index_l                                                                 
 _refln_F_squared_calc                                                          
 _refln_F_squared_meas                                                          
 _refln_F_squared_sigma                                                         
 _refln_observed_status                                                         
   1   0   0       5292.09       5384.99        20.79 o                         
   2   0   0         72.20         56.36         1.78 o                         
   3   0   0       1055.06       1164.68         4.59 o                         
   4   0   0          0.72          1.51         1.04 o                         
   5   0   0         17.05         25.98         1.16 o                         
   6   0   0        153.98        129.80         2.85 o                         
   7   0   0         54.27         48.65         1.43 o                         
   8   0   0          3.48          3.14         1.05 o                         
  -8   1   0          0.28          1.02         1.08 o                         
  -7   1   0         78.89         71.30         1.32 o                         
  -6   1   0        273.15        258.12         6.35 o                         
  -5   1   0        199.62        196.74         2.92 o                         
  -4   1   0        136.48        101.22         3.74 o                         
  -3   1   0          9.36         11.46         1.65 o                         
  -2   1   0        512.29        474.71         4.40 o                         
  -1   1   0         73.58         81.37         3.02 o                         
   1   1   0        381.92        427.53         6.32 o                         
   2   1   0       1307.07       1411.79        12.16 o                         
   3   1   0          4.06          7.84         1.06 o                         
   4   1   0          0.01          1.97         0.88 o                         
   5   1   0        125.33        139.74         1.94 o                         
   6   1   0         91.64         86.28         1.35 o                         
   7   1   0        291.76        278.38         4.38 o                         
   8   1   0         35.09         36.74         1.38 o                         
  -7   2   0         23.23         25.36         1.03 o                         
  -6   2   0        118.77        108.37         4.45 o                         
  -5   2   0        174.28        176.90         4.47 o                         
  -4   2   0          3.57          6.63         1.09 o                         
  -3   2   0        612.53        689.44         4.23 o                         
  -2   2   0        511.41        604.55         4.25 o                         
  -1   2   0         38.60         45.24         2.21 o                         
   0   2   0       5018.49       5698.57        15.23 o                         
   1   2   0       2868.72       2924.74       143.97 o                         
   2   2   0         13.67          9.43         1.01 o                         
   3   2   0        868.69        824.05        25.57 o                         
   4   2   0         48.49         56.54         1.27 o                         
   5   2   0         17.52         16.86         1.05 o                         
   6   2   0         16.16         17.63         1.14 o                         
   7   2   0          0.13          1.69         1.07 o                         
   8   2   0         19.35         21.45         1.27 o                         
  -7   3   0          0.22          1.37         0.98 o                         
  -6   3   0         16.38         17.50         0.97 o                         
  -5   3   0         10.97          9.46         1.63 o                         
  -4   3   0        138.01        141.77         2.10 o                         
  -3   3   0        512.21        535.54         3.54 o                         
  -2   3   0        267.80        242.68         2.45 o                         
  -1   3   0        607.43        543.48         3.65 o                         
   0   3   0         15.34         12.18         1.39 o                         
   1   3   0        171.03        184.43         7.09 o                         
   2   3   0         25.72         30.86         0.87 o                         
   3   3   0          0.36          4.40         0.77 o                         
   4   3   0         59.92         54.49         1.27 o                         
   5   3   0        205.18        202.48         8.63 o                         
   6   3   0          2.78          3.65         0.88 o                         
   7   3   0          0.52          0.39         1.54 o                         
   8   3   0          0.33          1.20         1.65 o                         
  -6   4   0         13.30         15.52         0.90 o                         
  -5   4   0         67.16         65.47         1.50 o                         
  -4   4   0        254.39        270.53         2.64 o                         
  -3   4   0        210.77        215.59         2.12 o                         
  -2   4   0          2.67          6.52         1.48 o                         
  -1   4   0         72.12         75.98         1.54 o                         
   0   4   0        120.82        116.65         2.19 o                         
   1   4   0          8.65         20.17         1.56 o                         
   2   4   0        256.05        280.33         5.20 o                         
   3   4   0          5.19          5.59         0.70 o                         
   4   4   0        108.00        108.49         2.54 o                         
   5   4   0         52.98         46.44         1.19 o                         
   6   4   0        117.12        121.26         2.20 o                         
   7   4   0         62.93         59.15         1.76 o                         
   8   4   0         18.19         18.41         1.65 o                         
  -6   5   0          0.48          0.26         0.96 o                         
  -5   5   0          1.66          2.76         1.15 o                         
  -4   5   0          5.53          5.99         1.48 o                         
  -3   5   0          0.08         -0.06         1.46 o                         
  -2   5   0         25.35         23.77         1.16 o                         
  -1   5   0         20.91         21.22         1.50 o                         
   0   5   0         96.94        117.23         2.10 o                         
   1   5   0          0.83          6.16         1.21 o                         
   2   5   0         62.37         57.76         1.31 o                         
   3   5   0        292.19        280.37         7.87 o                         
   4   5   0        260.56        255.75         4.95 o                         
   5   5   0         47.15         42.65         4.22 o                         
   6   5   0          0.10          0.44         0.87 o                         
   7   5   0         11.73         14.27         0.96 o                         
   8   5   0          6.47          5.73         1.69 o                         
  -5   6   0          3.35          6.13         1.18 o                         
  -4   6   0         88.75         82.49         7.05 o                         
  -3   6   0        183.40        194.70         2.36 o                         
  -2   6   0         44.64         42.05         1.69 o                         
  -1   6   0         67.62         69.44         1.89 o                         
   0   6   0         95.45        113.09         1.34 o                         
   1   6   0          0.73          1.68         0.82 o                         
   2   6   0          2.43          2.65         0.73 o                         
   3   6   0         10.61         12.15         0.90 o                         
   4   6   0          0.03         -0.16         0.93 o                         
   5   6   0          8.09          8.89         0.78 o                         
   6   6   0          2.59          2.13         0.93 o                         
   7   6   0         20.82         19.03         2.72 o                         
   8   6   0          7.20          7.82         1.23 o                         
  -4   7   0          0.66          1.18         1.18 o                         
  -3   7   0          2.62          0.56         1.88 o                         
  -2   7   0          6.77          6.32         0.93 o                         
  -1   7   0          5.87          5.21         1.08 o                         
   0   7   0          0.09         -0.43         0.74 o                         
   1   7   0         80.07         68.75         8.25 o                         
   2   7   0         99.43         96.12         2.78 o                         
   3   7   0         55.30         53.42         1.07 o                         
   4   7   0         45.67         41.92         1.40 o                         
   5   7   0         28.32         30.19         1.09 o                         
   6   7   0         27.21         29.02         1.65 o                         
   7   7   0          7.06          6.14         1.65 o                         
  -3   8   0          5.60          7.27         1.13 o                         
  -2   8   0         22.70         19.01         0.92 o                         
  -1   8   0          2.01          4.66         0.98 o                         
   0   8   0         61.59         65.56         1.16 o                         
   1   8   0         33.96         29.60         0.90 o                         
   2   8   0         40.93         45.90         1.02 o                         
   3   8   0         27.67         29.66         0.95 o                         
   4   8   0         10.58         10.21         0.95 o                         
   5   8   0          2.47          3.82         0.91 o                         
   6   8   0          0.01         -0.14         0.93 o                         
   7   8   0          0.12          3.13         1.67 o                         
  -2   9   0          0.59          1.20         1.02 o                         
  -1   9   0          5.47          5.17         0.85 o                         
   0   9   0          2.45          2.47         0.80 o                         
   1   9   0          1.90          0.89         0.68 o                         
   2   9   0         14.14         12.35         1.34 o                         
   3   9   0          0.85         -0.48         0.68 o                         
   4   9   0          7.72          9.95         0.94 o                         
   5   9   0         19.53         20.39         1.11 o                         
   6   9   0          0.07         -0.04         1.21 o                         
   1  10   0          0.02         -0.04         0.77 o                         
   2  10   0          0.13          0.62         0.85 o                         
   3  10   0          7.42          7.50         0.90 o                         
   4  10   0         11.62         13.13         1.04 o                         
  -5  -9   1          3.28          5.21         0.98 o                         
  -4  -9   1          5.56          6.62         0.84 o                         
  -3  -9   1         12.50         14.95         0.99 o                         
  -2  -9   1         17.45         18.51         1.20 o                         
  -1  -9   1         13.93         12.15         1.64 o                         
   0  -9   1         11.51         10.49         1.91 o                         
   1  -9   1          4.31          5.35         1.00 o                         
  -6  -8   1          0.02          1.31         1.22 o                         
  -5  -8   1          6.12          6.02         0.97 o                         
  -4  -8   1         17.48         17.10         0.97 o                         
  -3  -8   1         27.99         25.30         1.09 o                         
  -2  -8   1         35.97         36.13         0.94 o                         
  -1  -8   1          0.73          0.79         1.07 o                         
   0  -8   1          0.58         -0.62         1.08 o                         
   1  -8   1          0.02          0.26         0.92 o                         
   2  -8   1         51.59         54.04         5.02 o                         
   3  -8   1         33.21         35.38         2.06 o                         
  -7  -7   1         10.25          9.48         0.98 o                         
  -6  -7   1         13.92         10.57         1.32 o                         
  -5  -7   1          0.87          0.62         1.01 o                         
  -4  -7   1          0.15          1.45         0.81 o                         
  -3  -7   1          0.20          0.73         0.78 o                         
  -2  -7   1          5.23          6.39         1.09 o                         
  -1  -7   1         29.00         31.71         2.85 o                         
   0  -7   1         59.72         59.07         8.72 o                         
   1  -7   1          5.69          5.59         0.89 o                         
   2  -7   1         28.64         27.58         1.93 o                         
   3  -7   1         63.50         54.94         3.43 o                         
   4  -7   1         22.03         22.14         2.12 o                         
  -7  -6   1          2.83          3.07         1.16 o                         
  -6  -6   1          4.46          3.91         0.79 o                         
  -5  -6   1         57.76         56.42         1.13 o                         
  -4  -6   1         56.75         59.74         2.01 o                         
  -3  -6   1         36.22         34.96         1.39 o                         
  -2  -6   1        133.42        122.28         1.43 o                         
  -1  -6   1         37.16         38.27         2.23 o                         
   0  -6   1         84.60         87.19         7.32 o                         
   1  -6   1         56.83         54.22         3.33 o                         
   2  -6   1         13.37          9.17         2.36 o                         
   3  -6   1         42.23         41.90         1.78 o                         
   4  -6   1          6.85          7.51         1.61 o                         
   5  -6   1          0.11         -1.24         1.57 o                         
  -8  -5   1          8.86         10.19         1.20 o                         
  -7  -5   1         46.61         47.22         2.76 o                         
  -6  -5   1        175.45        159.33        10.01 o                         
  -5  -5   1        220.56        197.66         3.50 o                         
  -4  -5   1        144.69        136.40         9.48 o                         
  -3  -5   1         67.28         67.56         0.98 o                         
  -2  -5   1        121.39        116.28         4.45 o                         
  -1  -5   1         17.74         12.47         1.42 o                         
   0  -5   1        129.42        104.95         8.75 o                         
   1  -5   1         48.75         46.40         1.58 o                         
   2  -5   1        138.77        137.68         2.08 o                         
   3  -5   1         79.67         77.08         1.80 o                         
   4  -5   1         14.22         14.20         1.61 o                         
   5  -5   1         33.85         33.21         1.35 o                         
   6  -5   1         12.15         13.28         0.98 o                         
  -8  -4   1         40.75         43.31         1.89 o                         
  -7  -4   1         32.68         32.37         1.27 o                         
  -6  -4   1          5.74          4.18         0.85 o                         
  -5  -4   1         30.23         33.17         1.84 o                         
  -4  -4   1        307.65        312.07         5.18 o                         
  -3  -4   1         58.77         56.10         2.80 o                         
  -2  -4   1        959.82        940.05        18.45 o                         
  -1  -4   1       1299.43       1263.96       267.16 o                         
   0  -4   1          0.68          0.18         1.10 o                         
   1  -4   1        139.16        127.81         1.78 o                         
   2  -4   1        414.39        451.88         2.92 o                         
   3  -4   1        139.73        143.86         2.12 o                         
   4  -4   1          1.11          1.27         1.05 o                         
   5  -4   1          0.27         -0.15         1.50 o                         
   6  -4   1         11.06         10.97         1.03 o                         
  -8  -3   1         90.89         93.32         2.15 o                         
  -7  -3   1         76.75         79.56         1.97 o                         
  -6  -3   1         88.46         80.36         1.50 o                         
  -5  -3   1         17.70         16.51         1.05 o                         
  -4  -3   1         22.08         20.83         1.57 o                         
  -3  -3   1        224.10        195.78         1.67 o                         
  -2  -3   1         30.78         29.38         1.20 o                         
  -1  -3   1        390.23        371.74        12.62 o                         
   0  -3   1        316.32        328.51         6.58 o                         
   1  -3   1         84.47         74.44         2.02 o                         
   2  -3   1        499.72        561.48         3.35 o                         
   3  -3   1         44.18         57.86         1.39 o                         
   4  -3   1          8.81          8.37         1.44 o                         
   5  -3   1        142.64        135.09         3.23 o                         
   6  -3   1         79.75         70.48         1.28 o                         
   7  -3   1          0.93          0.24         0.81 o                         
  -8  -2   1         81.61         80.55         2.08 o                         
  -7  -2   1        188.29        192.81         2.42 o                         
  -6  -2   1         95.18         94.52         1.97 o                         
  -5  -2   1         22.13         17.72         1.54 o                         
  -4  -2   1        252.59        250.91         3.04 o                         
  -3  -2   1         74.40         57.77         1.33 o                         
  -2  -2   1        257.46        262.87         3.28 o                         
  -1  -2   1      20850.91      21048.56       240.67 o                         
   0  -2   1       1385.54       1337.35        35.49 o                         
   1  -2   1        113.81        128.00         1.79 o                         
   2  -2   1        411.39        405.24        32.62 o                         
   3  -2   1         78.17         86.21         2.06 o                         
   4  -2   1        115.32         91.21         1.30 o                         
   5  -2   1          0.83          3.09         1.02 o                         
   6  -2   1          8.58          9.97         0.94 o                         
   7  -2   1         20.48         22.12         1.26 o                         
  -8  -1   1          1.67         -0.67         1.18 o                         
  -7  -1   1         28.56         27.02         1.10 o                         
  -6  -1   1          7.35          7.68         1.10 o                         
  -5  -1   1          8.14          9.70         1.05 o                         
  -4  -1   1        153.77        164.74         2.84 o                         
  -3  -1   1         19.08         13.02         1.26 o                         
  -2  -1   1        142.71        150.97         3.74 o                         
  -1  -1   1        498.68        477.03        20.21 o                         
   0  -1   1       2745.45       2972.34        62.26 o                         
   1  -1   1         24.27         38.91         1.80 o                         
   2  -1   1       1947.70       2106.32        14.10 o                         
   3  -1   1        707.10        823.22        14.24 o                         
   4  -1   1         10.22          2.58         0.80 o                         
   5  -1   1          1.66          2.67         1.08 o                         
   6  -1   1        197.67        184.21         5.87 o                         
   7  -1   1         17.67         20.49         1.27 o                         
   8  -1   1         13.96         16.61         1.04 o                         
  -8   0   1          9.84         11.53         1.17 o                         
  -7   0   1         57.48         54.43         1.87 o                         
  -6   0   1        119.36        114.05         3.50 o                         
  -5   0   1         24.82         21.73         0.97 o                         
  -4   0   1         72.25         87.78         2.43 o                         
  -3   0   1          8.80          4.54         0.99 o                         
  -2   0   1       2927.11       2890.90        62.29 o                         
  -1   0   1        231.33        239.88         6.19 o                         
   1   0   1        798.68        908.07        14.40 o                         
   2   0   1        717.30        787.29         3.62 o                         
   3   0   1         19.32         12.28         0.95 o                         
   4   0   1        117.37        113.24         2.38 o                         
   5   0   1        172.53        185.99         1.86 o                         
   6   0   1         35.19         33.39         1.22 o                         
   7   0   1         92.03         95.94         1.73 o                         
   8   0   1         12.69         13.81         1.12 o                         
  -8   1   1         30.70         32.55         1.22 o                         
  -7   1   1         23.09         21.89         1.01 o                         
  -6   1   1         97.08        101.83         1.32 o                         
  -5   1   1         65.03         64.36         1.30 o                         
  -4   1   1          7.01          9.03         0.87 o                         
  -3   1   1          0.55          5.67         1.09 o                         
  -2   1   1        201.97        210.85         3.24 o                         
  -1   1   1        590.20        605.32        14.23 o                         
   1   1   1          5.65          2.27         1.65 o                         
   2   1   1        671.25        677.01        11.06 o                         
   3   1   1          6.74          4.48         0.77 o                         
   4   1   1        549.31        645.92         7.48 o                         
   5   1   1          4.73          4.12         0.82 o                         
   6   1   1         99.31        102.62         1.62 o                         
   7   1   1         75.97         67.91         1.33 o                         
   8   1   1         25.89         20.78         1.14 o                         
  -7   2   1          2.56          1.87         0.95 o                         
  -6   2   1          7.87          6.80         0.75 o                         
  -5   2   1        183.70        174.98         2.82 o                         
  -4   2   1        432.84        440.06        10.38 o                         
  -3   2   1        195.13        157.98         8.07 o                         
  -2   2   1         11.81          5.79         1.69 o                         
  -1   2   1       1695.66       1752.93         7.53 o                         
   0   2   1       1299.40       1343.22        30.93 o                         
   1   2   1       2518.95       2569.65        84.28 o                         
   2   2   1        405.30        410.79         9.12 o                         
   3   2   1        129.83        147.52         2.24 o                         
   4   2   1          3.67          4.20         0.75 o                         
   5   2   1         81.57         83.73         1.20 o                         
   6   2   1         15.94         14.79         0.97 o                         
   7   2   1          0.83          1.07         1.10 o                         
   8   2   1          8.38          9.74         1.29 o                         
  -7   3   1          7.87          6.28         0.84 o                         
  -6   3   1         21.86         22.51         0.99 o                         
  -5   3   1        106.04        102.30         2.33 o                         
  -4   3   1        121.74        124.08         6.01 o                         
  -3   3   1        352.30        332.36        17.52 o                         
  -2   3   1         76.34         63.67         1.59 o                         
  -1   3   1        215.25        236.16         2.83 o                         
   0   3   1         51.45         57.34         2.19 o                         
   1   3   1          0.44          1.18         1.84 o                         
   2   3   1        189.86        189.87         1.71 o                         
   3   3   1        332.19        316.68         6.97 o                         
   4   3   1         17.64         14.43         0.83 o                         
   5   3   1         76.73         76.83         2.19 o                         
   6   3   1         24.38         23.96         1.63 o                         
   7   3   1         92.00         89.05         1.69 o                         
   8   3   1         94.75         91.38         2.12 o                         
  -6   4   1         17.78         17.95         1.27 o                         
  -5   4   1         21.70         19.54         1.19 o                         
  -4   4   1         83.55         87.56         6.93 o                         
  -3   4   1         45.07         43.11         2.24 o                         
  -2   4   1         43.63         49.82         1.66 o                         
  -1   4   1         69.56         70.17         1.82 o                         
   0   4   1         89.16         92.22         1.78 o                         
   1   4   1         52.62         73.06         2.15 o                         
   2   4   1        100.40        108.96         2.82 o                         
   3   4   1         34.10         35.16         1.35 o                         
   4   4   1        351.63        358.38         5.04 o                         
   5   4   1        281.64        262.79         2.55 o                         
   6   4   1         22.34         22.42         0.95 o                         
   7   4   1         33.27         29.62         0.89 o                         
   8   4   1          1.44          1.91         1.16 o                         
  -6   5   1         17.15         18.09         1.25 o                         
  -5   5   1          0.36          2.64         1.05 o                         
  -4   5   1         22.66         25.69         1.74 o                         
  -3   5   1          4.45          4.87         1.58 o                         
  -2   5   1         83.25         79.01         3.33 o                         
  -1   5   1         84.08         82.38         4.79 o                         
   0   5   1         80.60         68.62         1.44 o                         
   1   5   1         17.56         24.43         1.27 o                         
   2   5   1         98.24         87.89         1.18 o                         
   3   5   1        203.17        177.34        23.97 o                         
   4   5   1         22.41         24.83         1.21 o                         
   5   5   1          1.54          2.85         0.76 o                         
   6   5   1          0.42          2.17         0.93 o                         
   7   5   1          1.36          1.90         1.42 o                         
   8   5   1         16.10         17.89         1.71 o                         
  -5   6   1          6.47          8.28         1.21 o                         
  -4   6   1         12.78         16.02         2.13 o                         
  -3   6   1        392.43        376.09        20.93 o                         
  -2   6   1         83.95         83.54         6.42 o                         
  -1   6   1          0.01          0.83         0.89 o                         
   0   6   1          0.38          4.68         1.16 o                         
   1   6   1         20.49         21.40         1.41 o                         
   2   6   1         42.97         48.94         2.00 o                         
   3   6   1         57.90         50.68         4.77 o                         
   4   6   1         54.11         44.89         4.52 o                         
   5   6   1         91.45         94.18         1.44 o                         
   6   6   1         84.44         91.43         1.93 o                         
   7   6   1          4.84          7.45         1.08 o                         
   8   6   1          0.11         -0.84         0.84 o                         
  -4   7   1          4.69          5.22         0.96 o                         
  -3   7   1         42.35         35.99         4.18 o                         
  -2   7   1         95.02         96.48        12.23 o                         
  -1   7   1         31.08         33.81         2.58 o                         
   0   7   1          2.23          2.20         0.95 o                         
   1   7   1          0.02          1.03         0.67 o                         
   2   7   1         89.42         95.29         7.41 o                         
   3   7   1        323.86        307.08        19.38 o                         
   4   7   1        504.28        460.49        32.96 o                         
   5   7   1         48.05         51.31         1.72 o                         
   6   7   1          6.94          7.89         1.26 o                         
   7   7   1         36.94         37.20         1.76 o                         
   8   7   1          2.03          3.35         1.14 o                         
  -3   8   1        101.75         95.25         7.09 o                         
  -2   8   1         98.71        101.53         7.50 o                         
  -1   8   1         23.94         24.79         1.02 o                         
   0   8   1         68.85         77.11         3.23 o                         
   1   8   1         27.57         26.30         0.92 o                         
   2   8   1          0.81          0.26         0.76 o                         
   3   8   1         26.46         26.07         0.95 o                         
   4   8   1          7.22          7.07         0.79 o                         
   5   8   1          0.27          0.93         0.80 o                         
   6   8   1         18.55         17.21         1.01 o                         
   7   8   1          0.43         -0.09         1.14 o                         
  -2   9   1         12.31         10.61         1.23 o                         
  -1   9   1          0.36         -0.44         0.69 o                         
   0   9   1         11.45         11.39         1.90 o                         
   1   9   1          4.21          3.92         0.80 o                         
   2   9   1         22.06         21.74         2.11 o                         
   3   9   1         42.52         42.21         2.42 o                         
   4   9   1         55.86         54.84         1.11 o                         
   5   9   1         10.20          8.48         0.88 o                         
   6   9   1          5.31          4.67         1.19 o                         
   0  10   1         13.68         12.17         2.20 o                         
   1  10   1         36.86         36.61         1.09 o                         
   2  10   1         24.39         24.13         1.04 o                         
   3  10   1          8.14          8.25         1.46 o                         
   4  10   1          0.29          0.72         1.01 o                         
   5  10   1          1.52          0.72         1.00 o                         
  -4  -9   2          3.11          3.63         1.00 o                         
  -3  -9   2         12.15          8.78         0.89 o                         
  -2  -9   2          1.66          2.13         0.88 o                         
  -1  -9   2          0.03          0.97         1.37 o                         
   0  -9   2          4.49          4.62         1.21 o                         
  -5  -8   2          0.77          1.25         1.03 o                         
  -4  -8   2          0.18         -0.16         0.91 o                         
  -3  -8   2          1.65          2.18         0.92 o                         
  -2  -8   2          0.00          0.58         1.12 o                         
  -1  -8   2          3.66          6.49         1.13 o                         
   0  -8   2         14.55         15.43         1.02 o                         
   1  -8   2          0.68          1.12         0.96 o                         
   2  -8   2          0.04          1.52         1.01 o                         
  -6  -7   2         15.07         15.27         1.02 o                         
  -5  -7   2         18.71         20.71         0.93 o                         
  -4  -7   2         17.88         18.69         1.12 o                         
  -3  -7   2         87.02         88.53         2.15 o                         
  -2  -7   2         95.79         77.18         9.00 o                         
  -1  -7   2         21.82         22.02         2.16 o                         
   0  -7   2         33.36         34.20         2.82 o                         
   1  -7   2          5.16          4.39         2.11 o                         
   2  -7   2          0.01          1.36         1.11 o                         
   3  -7   2          2.08          4.09         1.29 o                         
  -7  -6   2         13.87         14.11         1.10 o                         
  -6  -6   2          1.39          0.96         0.78 o                         
  -5  -6   2          0.12          0.03         0.76 o                         
  -4  -6   2         37.40         34.18         0.80 o                         
  -3  -6   2          1.36          1.45         1.09 o                         
  -2  -6   2         46.80         51.75         2.39 o                         
  -1  -6   2          4.20          3.72         0.86 o                         
   0  -6   2          2.94          3.87         1.10 o                         
   1  -6   2         89.07         94.25         3.05 o                         
   2  -6   2         82.89         81.83         5.31 o                         
   3  -6   2          5.02          4.76         0.91 o                         
   4  -6   2          3.59          4.19         1.31 o                         
  -7  -5   2          6.83          6.76         1.18 o                         
  -6  -5   2         21.13         17.68         0.98 o                         
  -5  -5   2          5.27          3.86         1.05 o                         
  -4  -5   2          7.05          6.79         0.79 o                         
  -3  -5   2          8.68          9.49         0.77 o                         
  -2  -5   2        328.85        332.32         4.64 o                         
  -1  -5   2        287.38        298.89         1.91 o                         
   0  -5   2        203.53        188.14         7.22 o                         
   1  -5   2        320.19        340.79        13.53 o                         
   2  -5   2        107.05        101.98         1.36 o                         
   3  -5   2         17.43         18.72         1.23 o                         
   4  -5   2          5.41          5.02         0.99 o                         
   5  -5   2          2.60          1.76         0.99 o                         
  -8  -4   2         34.69         37.26         1.95 o                         
  -7  -4   2         40.84         41.04         1.35 o                         
  -6  -4   2         36.29         34.30         1.29 o                         
  -5  -4   2          0.09          1.02         0.83 o                         
  -4  -4   2        207.20        188.78         4.19 o                         
  -3  -4   2         46.16         39.93         1.00 o                         
  -2  -4   2       1606.57       1641.34         5.33 o                         
  -1  -4   2        202.90        184.03         7.16 o                         
   0  -4   2         59.23         47.86         1.03 o                         
   1  -4   2          6.91          9.87         0.76 o                         
   2  -4   2          0.61          0.70         0.91 o                         
   3  -4   2          4.77          3.48         1.42 o                         
   4  -4   2          5.39          4.57         1.07 o                         
   5  -4   2          0.07         -0.29         0.94 o                         
   6  -4   2          2.75          3.15         1.32 o                         
  -8  -3   2          8.27          6.84         1.76 o                         
  -7  -3   2         37.03         35.10         1.37 o                         
  -6  -3   2        112.89        117.92         2.02 o                         
  -5  -3   2        127.19        137.03         2.10 o                         
  -4  -3   2          7.42          8.32         0.87 o                         
  -3  -3   2         50.17         36.67         0.92 o                         
  -2  -3   2        199.39        204.67         2.70 o                         
  -1  -3   2        336.02        349.16        11.78 o                         
   0  -3   2        142.08        177.02         4.89 o                         
   1  -3   2        266.57        300.17        10.70 o                         
   2  -3   2        151.32        144.10         6.18 o                         
   3  -3   2          0.04          0.26         1.01 o                         
   4  -3   2         35.83         35.29         1.28 o                         
   5  -3   2         10.15          7.46         1.22 o                         
   6  -3   2         13.67         13.95         1.05 o                         
   7  -3   2          8.70          7.52         1.44 o                         
  -8  -2   2          0.17          1.72         1.74 o                         
  -7  -2   2          4.18          4.33         1.61 o                         
  -6  -2   2          2.58          4.85         1.48 o                         
  -5  -2   2         24.87         23.73         1.54 o                         
  -4  -2   2          4.18          6.29         1.35 o                         
  -3  -2   2        568.61        611.53         8.66 o                         
  -2  -2   2         10.75         20.15         0.80 o                         
  -1  -2   2          6.42          3.58         0.76 o                         
   0  -2   2        414.11        373.52         3.67 o                         
   1  -2   2         40.02         40.72         1.48 o                         
   2  -2   2        339.25        338.66         2.11 o                         
   3  -2   2         88.37         90.22         2.07 o                         
   4  -2   2          8.89          7.94         0.75 o                         
   5  -2   2         25.88         26.67         1.21 o                         
   6  -2   2          0.76          2.15         1.21 o                         
   7  -2   2          1.27          0.63         1.31 o                         
  -8  -1   2         17.47         19.01         1.76 o                         
  -7  -1   2         65.30         71.05         1.89 o                         
  -6  -1   2         86.04         86.52         1.54 o                         
  -5  -1   2          0.35         -0.29         0.84 o                         
  -4  -1   2         13.31          9.83         0.93 o                         
  -3  -1   2          0.03          0.79         0.84 o                         
  -2  -1   2         17.79         18.33         1.08 o                         
  -1  -1   2        466.68        410.91         8.02 o                         
   0  -1   2       4200.56       4292.31        59.72 o                         
   1  -1   2        396.91        442.96        15.28 o                         
   2  -1   2        495.16        547.12        11.46 o                         
   3  -1   2       1920.68       2105.60        38.44 o                         
   4  -1   2         13.04         17.18         0.96 o                         
   5  -1   2        231.85        234.26         8.63 o                         
   6  -1   2        281.73        249.15         2.00 o                         
   7  -1   2        153.33        140.06         1.86 o                         
   8  -1   2          3.91          4.37         1.27 o                         
  -8   0   2         18.75         20.01         1.30 o                         
  -7   0   2         17.51         17.37         1.58 o                         
  -6   0   2          0.02          1.54         0.98 o                         
  -5   0   2         13.35         15.85         0.84 o                         
  -4   0   2         19.82         21.69         1.15 o                         
  -3   0   2        520.88        546.76        14.80 o                         
  -2   0   2          0.10          0.13         1.39 o                         
  -1   0   2        302.77        307.87         3.26 o                         
   0   0   2       2055.17       2294.35        41.54 o                         
   1   0   2       1366.96       1475.04        38.10 o                         
   2   0   2        171.03        174.52         4.73 o                         
   3   0   2        482.44        453.11         2.41 o                         
   4   0   2         62.63         54.65         1.47 o                         
   5   0   2        100.58        108.86         4.18 o                         
   6   0   2         85.06         76.51         2.21 o                         
   7   0   2         23.82         20.59         1.34 o                         
   8   0   2          0.12          0.65         1.22 o                         
  -7   1   2          3.90          4.41         0.85 o                         
  -6   1   2         13.05         12.13         0.94 o                         
  -5   1   2          2.00          2.36         0.84 o                         
  -4   1   2        127.19        127.64         3.65 o                         
  -3   1   2        317.00        290.18         3.33 o                         
  -2   1   2         17.36         14.42         1.06 o                         
  -1   1   2       1730.36       1789.33        20.70 o                         
   0   1   2       3591.81       3849.26        30.68 o                         
   1   1   2       1531.58       1653.67        14.19 o                         
   2   1   2         54.32         53.87         1.28 o                         
   3   1   2         58.87         56.05         1.03 o                         
   4   1   2        603.07        600.67         6.95 o                         
   5   1   2          0.12          0.95         0.84 o                         
   6   1   2         87.77         87.01         1.59 o                         
   7   1   2        168.92        157.64         6.62 o                         
   8   1   2         36.75         32.76         1.41 o                         
  -7   2   2         42.67         41.00         1.16 o                         
  -6   2   2         10.71         12.41         0.91 o                         
  -5   2   2         33.80         30.95         1.04 o                         
  -4   2   2        110.07        120.63         4.03 o                         
  -3   2   2        360.90        339.39         3.20 o                         
  -2   2   2        371.86        377.12         3.35 o                         
  -1   2   2       1202.46       1185.03        24.92 o                         
   0   2   2        740.71        792.13        20.54 o                         
   1   2   2        632.96        767.60         4.27 o                         
   2   2   2         77.24         89.15         1.55 o                         
   3   2   2       1017.48       1083.70         3.63 o                         
   4   2   2        954.23        937.77         3.70 o                         
   5   2   2         51.42         47.44         1.09 o                         
   6   2   2        106.26        104.56         2.34 o                         
   7   2   2         55.41         57.38         1.40 o                         
   8   2   2         13.79         12.27         0.95 o                         
  -7   3   2         12.66         15.79         0.90 o                         
  -6   3   2         47.73         47.30         1.77 o                         
  -5   3   2         17.70         18.53         1.13 o                         
  -4   3   2        163.65        187.10         8.63 o                         
  -3   3   2         30.02         26.81         1.29 o                         
  -2   3   2        291.29        294.00         2.98 o                         
  -1   3   2         13.26         32.78         1.44 o                         
   0   3   2          1.70          2.58         1.04 o                         
   1   3   2       1120.01       1070.01        21.26 o                         
   2   3   2       1819.33       1723.54        64.14 o                         
   3   3   2        163.41        172.26         3.63 o                         
   4   3   2          1.54          0.52         0.72 o                         
   5   3   2         64.30         64.72         1.04 o                         
   6   3   2        112.77        113.18         1.93 o                         
   7   3   2         19.03         18.27         1.37 o                         
   8   3   2          2.46          2.10         1.33 o                         
  -6   4   2          7.44          7.79         0.83 o                         
  -5   4   2         61.99         66.38         5.75 o                         
  -4   4   2       1087.28       1097.30        39.81 o                         
  -3   4   2        468.65        464.90        23.25 o                         
  -2   4   2        119.35        128.09         1.84 o                         
  -1   4   2         44.20         47.00         1.72 o                         
   0   4   2         29.38         35.95         1.78 o                         
   1   4   2         15.70         23.00         1.30 o                         
   2   4   2          1.67          2.32         0.82 o                         
   3   4   2         91.26         86.77         3.27 o                         
   4   4   2          3.14          5.28         0.96 o                         
   5   4   2          6.37          6.84         0.86 o                         
   6   4   2         39.97         38.99         1.12 o                         
   7   4   2          9.41          8.39         0.95 o                         
   8   4   2         15.46         17.78         1.69 o                         
  -6   5   2         25.96         27.73         1.01 o                         
  -5   5   2          1.48          1.68         0.97 o                         
  -4   5   2        343.65        331.64         4.92 o                         
  -3   5   2        783.97        759.20        51.37 o                         
  -2   5   2          2.86          4.48         1.46 o                         
  -1   5   2         75.40         80.79         1.48 o                         
   0   5   2        191.49        233.35         2.51 o                         
   1   5   2          7.83         13.90         1.61 o                         
   2   5   2        405.90        395.41        15.87 o                         
   3   5   2       1836.11       1852.27        41.37 o                         
   4   5   2        213.74        188.81        16.78 o                         
   5   5   2         97.29        101.53         1.97 o                         
   6   5   2        297.20        282.60         4.19 o                         
   7   5   2         29.46         29.49         1.72 o                         
   8   5   2          0.89          0.98         1.18 o                         
  -5   6   2          1.52          2.69         0.99 o                         
  -4   6   2        125.72        120.66         6.40 o                         
  -3   6   2        105.06        105.90         3.54 o                         
  -2   6   2         18.39         20.23         1.12 o                         
  -1   6   2        179.50        183.73         1.95 o                         
   0   6   2         44.69         38.63         1.29 o                         
   1   6   2         26.08         25.61         1.61 o                         
   2   6   2          0.26          1.53         0.83 o                         
   3   6   2        117.36        111.47         1.52 o                         
   4   6   2        386.97        347.06         2.69 o                         
   5   6   2         34.10         38.13         2.12 o                         
   6   6   2         92.07         93.50         2.59 o                         
   7   6   2         21.25         19.50         1.24 o                         
   8   6   2         22.49         17.78         1.29 o                         
  -4   7   2          6.45          6.56         0.96 o                         
  -3   7   2        127.87        129.54         2.00 o                         
  -2   7   2         24.71         27.81         1.00 o                         
  -1   7   2         13.32         12.24         1.08 o                         
   0   7   2         76.75         76.30         1.48 o                         
   1   7   2          1.78          1.09         1.09 o                         
   2   7   2          2.86          4.77         0.87 o                         
   3   7   2         27.23         31.22         1.20 o                         
   4   7   2          2.53          4.55         1.11 o                         
   5   7   2          4.76          4.08         0.81 o                         
   6   7   2        158.99        161.30         1.54 o                         
   7   7   2         45.04         45.41         1.39 o                         
   8   7   2         15.82         16.58         1.27 o                         
  -3   8   2          4.47          5.27         1.07 o                         
  -2   8   2          3.11          3.54         1.05 o                         
  -1   8   2          0.24          2.33         1.08 o                         
   0   8   2         55.52         51.82         2.34 o                         
   1   8   2        126.46        128.80         2.86 o                         
   2   8   2        143.90        151.60         4.66 o                         
   3   8   2         48.74         48.30         3.47 o                         
   4   8   2         19.74         19.55         1.16 o                         
   5   8   2          3.85          4.87         0.82 o                         
   6   8   2         17.14         14.09         2.18 o                         
   7   8   2          0.00          2.30         1.61 o                         
  -2   9   2          7.12          8.75         1.06 o                         
  -1   9   2          6.84          9.05         1.18 o                         
   0   9   2         47.65         49.57         1.15 o                         
   1   9   2         25.85         27.15         1.57 o                         
   2   9   2          7.03          7.65         1.29 o                         
   3   9   2         23.43         24.80         0.99 o                         
   4   9   2          8.67          9.48         0.93 o                         
   5   9   2          3.55          4.20         0.91 o                         
   6   9   2          0.01          1.33         1.04 o                         
  -1  10   2          1.12          0.09         0.89 o                         
   0  10   2          3.66          4.17         0.76 o                         
   1  10   2          3.69          4.57         0.83 o                         
   2  10   2          4.23          3.39         0.84 o                         
   3  10   2          6.42          6.84         0.82 o                         
   4  10   2          0.03          0.10         0.82 o                         
   5  10   2          1.78          1.83         0.83 o                         
  -5  -8   3          4.01          3.78         1.07 o                         
  -4  -8   3          0.00          1.52         0.82 o                         
  -3  -8   3          4.16          4.17         1.15 o                         
  -2  -8   3          1.24          1.95         0.94 o                         
  -1  -8   3          6.80          6.24         1.13 o                         
   0  -8   3          0.22          1.59         1.12 o                         
   1  -8   3          0.16         -0.04         0.99 o                         
  -6  -7   3          3.03          3.92         0.98 o                         
  -5  -7   3          4.32          4.23         0.92 o                         
  -4  -7   3          4.18          4.41         1.14 o                         
  -3  -7   3          4.80          3.41         1.12 o                         
  -2  -7   3          0.84          0.69         0.93 o                         
  -1  -7   3          0.04          0.88         0.74 o                         
   0  -7   3         12.53         14.48         1.30 o                         
   1  -7   3         10.36         10.37         0.93 o                         
   2  -7   3          7.41         11.05         1.65 o                         
   3  -7   3          0.72          0.86         1.31 o                         
  -7  -6   3          1.41          1.33         1.78 o                         
  -6  -6   3         17.82         14.94         1.19 o                         
  -5  -6   3          0.01          0.15         0.74 o                         
  -4  -6   3          2.56          2.77         0.70 o                         
  -3  -6   3        199.89        161.25        14.36 o                         
  -2  -6   3         33.09         27.62         5.41 o                         
  -1  -6   3         30.93         29.86         1.02 o                         
   0  -6   3         32.73         31.57         1.00 o                         
   1  -6   3         37.10         34.91         3.76 o                         
   2  -6   3         27.07         27.72         1.34 o                         
   3  -6   3         34.59         35.44         1.78 o                         
   4  -6   3         19.00         20.57         2.18 o                         
  -7  -5   3         11.22         12.74         1.72 o                         
  -6  -5   3         17.70         18.11         1.27 o                         
  -5  -5   3         28.01         29.63         1.04 o                         
  -4  -5   3        123.60        113.93         3.70 o                         
  -3  -5   3         23.74         24.22         1.95 o                         
  -2  -5   3         69.17         62.12         2.04 o                         
  -1  -5   3        374.90        347.06        21.91 o                         
   0  -5   3         11.63          8.64         0.88 o                         
   1  -5   3          0.22          1.31         0.75 o                         
   2  -5   3         22.43         22.14         3.39 o                         
   3  -5   3          0.79         -0.59         1.24 o                         
   4  -5   3          1.02          2.36         1.29 o                         
   5  -5   3          6.15          5.38         1.20 o                         
  -7  -4   3         30.66         33.40         1.80 o                         
  -6  -4   3        112.63        111.79         2.12 o                         
  -5  -4   3         70.74         63.96         0.96 o                         
  -4  -4   3          3.11          2.17         0.77 o                         
  -3  -4   3         44.22         37.60         1.50 o                         
  -2  -4   3          5.07          5.99         0.73 o                         
  -1  -4   3         84.19         82.14         3.22 o                         
   0  -4   3          7.10          8.69         0.70 o                         
   1  -4   3        183.20        180.98         3.96 o                         
   2  -4   3         62.93         56.67         2.82 o                         
   3  -4   3         13.18         13.31         0.82 o                         
   4  -4   3         34.97         32.93         1.31 o                         
   5  -4   3         24.21         27.48         1.74 o                         
   6  -4   3         34.84         32.65         1.89 o                         
  -8  -3   3          0.85         -1.65         1.65 o                         
  -7  -3   3          0.29         -1.01         1.54 o                         
  -6  -3   3          5.19          5.60         1.57 o                         
  -5  -3   3          6.49          4.87         1.48 o                         
  -4  -3   3         82.78         86.36         1.04 o                         
  -3  -3   3         28.96         33.70         2.31 o                         
  -2  -3   3        353.65        327.50        10.34 o                         
  -1  -3   3       2118.60       2156.63        25.89 o                         
   0  -3   3        428.67        432.77        17.53 o                         
   1  -3   3        221.36        243.33         4.93 o                         
   2  -3   3       1231.88       1226.88        31.92 o                         
   3  -3   3        149.34        171.47         6.42 o                         
   4  -3   3          8.02          7.60         0.87 o                         
   5  -3   3         57.29         52.00         1.80 o                         
   6  -3   3         27.12         21.86         1.80 o                         
  -8  -2   3         17.59         20.25         1.82 o                         
  -7  -2   3         27.12         30.33         1.67 o                         
  -6  -2   3         26.41         23.79         1.18 o                         
  -5  -2   3         75.32         67.17         1.42 o                         
  -4  -2   3        331.97        308.29         4.92 o                         
  -3  -2   3         62.22         69.72         1.52 o                         
  -2  -2   3         54.50         75.54         1.04 o                         
  -1  -2   3        355.98        395.03        16.95 o                         
   0  -2   3         78.27        100.08         2.72 o                         
   1  -2   3          2.97          6.91         0.69 o                         
   2  -2   3          3.39          4.17         1.16 o                         
   3  -2   3         33.37         41.52         2.03 o                         
   4  -2   3          5.08          5.88         1.16 o                         
   5  -2   3         47.06         42.36         1.02 o                         
   6  -2   3         72.45         60.21         1.39 o                         
   7  -2   3         14.10         15.77         1.78 o                         
  -8  -1   3         37.78         39.81         1.97 o                         
  -7  -1   3         10.86         12.70         1.20 o                         
  -6  -1   3         40.92         42.07         1.69 o                         
  -5  -1   3          0.67          2.03         1.02 o                         
  -4  -1   3         53.82         62.63         1.30 o                         
  -3  -1   3          3.00          6.00         0.89 o                         
  -2  -1   3         60.08         56.49         2.81 o                         
  -1  -1   3        710.13        750.80         8.54 o                         
   0  -1   3        234.50        244.93         4.84 o                         
   1  -1   3          7.44         14.06         0.94 o                         
   2  -1   3         53.37         54.21         1.33 o                         
   3  -1   3        946.11        964.20         3.31 o                         
   4  -1   3        289.11        284.00         4.83 o                         
   5  -1   3         32.55         34.39         1.17 o                         
   6  -1   3          6.27          4.18         1.30 o                         
   7  -1   3          1.77          3.29         1.27 o                         
  -7   0   3          0.44         -0.06         1.21 o                         
  -6   0   3          4.66          5.30         0.85 o                         
  -5   0   3         13.44         13.80         0.98 o                         
  -4   0   3         68.19         63.84         1.35 o                         
  -3   0   3         84.94         76.02         1.22 o                         
  -2   0   3        450.32        368.83         2.87 o                         
  -1   0   3       1247.87       1238.53        24.58 o                         
   0   0   3         40.66         22.10         1.28 o                         
   1   0   3        967.69        975.55        10.36 o                         
   2   0   3        205.64        188.69         4.05 o                         
   3   0   3         11.14         11.69         1.17 o                         
   4   0   3        104.78        103.17         6.16 o                         
   5   0   3          1.21          1.36         0.68 o                         
   6   0   3         42.14         45.90         1.64 o                         
   7   0   3         20.32         18.34         1.34 o                         
   8   0   3         12.29         13.87         1.30 o                         
  -7   1   3         42.16         44.40         1.76 o                         
  -6   1   3         50.28         50.70         1.78 o                         
  -5   1   3        499.17        519.16        19.86 o                         
  -4   1   3        159.22        149.65         2.08 o                         
  -3   1   3         38.15         38.53         1.84 o                         
  -2   1   3       1082.08       1127.31        19.82 o                         
  -1   1   3       1912.32       1976.79        22.92 o                         
   0   1   3         17.74         24.58         1.41 o                         
   1   1   3       1136.38       1169.18         4.44 o                         
   2   1   3        106.32        126.08         1.73 o                         
   3   1   3         26.28         23.58         0.83 o                         
   4   1   3        309.79        310.32         2.60 o                         
   5   1   3        449.01        423.55         3.93 o                         
   6   1   3        249.18        257.14         4.52 o                         
   7   1   3         26.98         26.73         1.26 o                         
   8   1   3         33.56         34.08         1.37 o                         
  -7   2   3         14.63         13.33         1.03 o                         
  -6   2   3          2.67          2.49         0.92 o                         
  -5   2   3        293.56        297.15         9.65 o                         
  -4   2   3         32.93         27.31         1.78 o                         
  -3   2   3          3.52          1.31         1.50 o                         
  -2   2   3         19.98         27.78         1.14 o                         
  -1   2   3          8.27         15.06         1.37 o                         
   0   2   3        260.29        289.60         7.98 o                         
   1   2   3       1079.73       1105.42         4.29 o                         
   2   2   3       2841.73       2936.89        11.79 o                         
   3   2   3        445.01        432.19         2.35 o                         
   4   2   3        122.93        124.66         1.36 o                         
   5   2   3        393.26        384.30         5.67 o                         
   6   2   3         97.57         98.38         1.69 o                         
   7   2   3          0.66          1.70         0.93 o                         
   8   2   3          5.74          6.44         1.22 o                         
  -7   3   3          9.40         10.33         1.01 o                         
  -6   3   3          4.94          6.45         0.95 o                         
  -5   3   3        460.57        455.35         2.51 o                         
  -4   3   3       1663.93       1568.21         5.77 o                         
  -3   3   3        156.34        165.26         2.32 o                         
  -2   3   3       1062.02       1188.86         5.23 o                         
  -1   3   3       2102.62       2080.93        55.65 o                         
   0   3   3        417.00        397.16        32.78 o                         
   1   3   3         43.86         46.50         1.21 o                         
   2   3   3       4255.28       4712.29        64.93 o                         
   3   3   3        429.81        498.22         8.65 o                         
   4   3   3        132.38        136.67         1.42 o                         
   5   3   3        246.24        246.08         7.23 o                         
   6   3   3          6.82          8.11         0.67 o                         
   7   3   3          0.06          0.58         0.83 o                         
   8   3   3         21.87         23.86         1.16 o                         
  -6   4   3         76.49         80.35         1.46 o                         
  -5   4   3          4.28          4.54         1.15 o                         
  -4   4   3          7.43          6.76         1.61 o                         
  -3   4   3         60.96         53.37         1.72 o                         
  -2   4   3         86.41         80.72         1.93 o                         
  -1   4   3          4.35          3.06         0.90 o                         
   0   4   3        194.72        200.82         5.01 o                         
   1   4   3          1.61          2.53         1.27 o                         
   2   4   3        302.19        280.33         9.42 o                         
   3   4   3       1265.07       1275.41        23.58 o                         
   4   4   3         40.74         33.11         1.77 o                         
   5   4   3        306.52        290.00        10.20 o                         
   6   4   3         85.58         87.76         1.37 o                         
   7   4   3         10.75         10.13         1.06 o                         
   8   4   3         25.38         25.10         2.72 o                         
  -6   5   3          2.63          2.70         0.98 o                         
  -5   5   3          2.03          2.83         1.18 o                         
  -4   5   3        167.93        163.53         2.99 o                         
  -3   5   3         12.24         17.35         1.67 o                         
  -2   5   3         42.76         35.91         1.27 o                         
  -1   5   3        254.39        267.76         2.51 o                         
   0   5   3         12.87         18.88         1.61 o                         
   1   5   3         68.19         58.54         6.21 o                         
   2   5   3         11.74         16.95         1.41 o                         
   3   5   3         68.07         61.98         2.46 o                         
   4   5   3        149.16        132.15         4.69 o                         
   5   5   3         54.60         51.94         1.11 o                         
   6   5   3          8.41          6.02         0.85 o                         
   7   5   3          1.32          1.22         0.91 o                         
   8   5   3          6.35          6.41         1.63 o                         
  -5   6   3         32.09         32.33         1.23 o                         
  -4   6   3          8.01          7.09         0.97 o                         
  -3   6   3         87.90         86.81         5.21 o                         
  -2   6   3         36.41         36.08         1.65 o                         
  -1   6   3          1.69          4.27         1.44 o                         
   0   6   3        139.65        143.79         1.80 o                         
   1   6   3        231.23        232.94         2.51 o                         
   2   6   3          6.52          5.38         1.14 o                         
   3   6   3         44.35         36.27         2.34 o                         
   4   6   3        133.01        132.81         1.82 o                         
   5   6   3          2.59          3.75         1.08 o                         
   6   6   3          0.01         -1.08         1.18 o                         
   7   6   3        124.17        126.02         2.20 o                         
   8   6   3          5.62          6.20         1.63 o                         
  -4   7   3          6.23          6.29         1.17 o                         
  -3   7   3          8.43          6.98         0.94 o                         
  -2   7   3         25.57         23.58         1.53 o                         
  -1   7   3         15.49         18.77         1.57 o                         
   0   7   3          0.26          1.31         1.05 o                         
   1   7   3         12.23         13.90         1.63 o                         
   2   7   3         54.52         45.86         1.63 o                         
   3   7   3         82.57         80.02        11.81 o                         
   4   7   3        190.96        188.44         3.91 o                         
   5   7   3        112.37        111.83         1.36 o                         
   6   7   3         74.93         69.59         1.68 o                         
   7   7   3         16.86         18.76         1.29 o                         
   8   7   3          0.02          0.94         1.20 o                         
  -3   8   3          0.49          1.64         0.96 o                         
  -2   8   3          7.13          7.06         0.83 o                         
  -1   8   3         42.94         42.09         2.86 o                         
   0   8   3        137.67        131.91         1.72 o                         
   1   8   3         32.27         34.30         1.65 o                         
   2   8   3         18.13         15.23         1.49 o                         
   3   8   3         93.27         97.80         1.41 o                         
   4   8   3         59.05         63.83         1.31 o                         
   5   8   3          8.78          6.66         1.18 o                         
   6   8   3          1.08          0.81         0.93 o                         
   7   8   3         14.91         13.74         1.49 o                         
  -2   9   3          8.32          8.96         1.01 o                         
  -1   9   3          7.59          8.12         1.16 o                         
   0   9   3          9.97          9.61         0.98 o                         
   1   9   3         23.81         26.15         1.67 o                         
   2   9   3          0.32          1.71         1.78 o                         
   3   9   3          0.13         -0.63         1.29 o                         
   4   9   3          4.10          3.93         1.07 o                         
   5   9   3         39.96         38.37         2.57 o                         
   6   9   3         25.06         24.72         1.18 o                         
   7   9   3         41.16         45.03         1.39 o                         
  -1  10   3          0.75          1.14         1.21 o                         
   0  10   3          7.37          6.81         2.07 o                         
   1  10   3         16.15         13.49         1.34 o                         
   2  10   3         22.45         24.04         0.99 o                         
   3  10   3          7.58          8.45         0.74 o                         
   4  10   3          0.01         -0.43         0.82 o                         
   5  10   3          6.53          6.88         1.01 o                         
   6  10   3          2.27          2.92         1.17 o                         
   2  11   3          5.00          4.90         1.16 o                         
   3  11   3          6.31          8.79         1.02 o                         
  -3  -8   4         16.52         11.56         1.95 o                         
  -2  -8   4          0.59          0.86         0.98 o                         
  -1  -8   4          0.01          0.08         0.85 o                         
   0  -8   4          0.04          1.45         1.25 o                         
  -5  -7   4         12.08         11.44         0.92 o                         
  -4  -7   4          0.27          1.04         0.82 o                         
  -3  -7   4          7.98          8.82         1.06 o                         
  -2  -7   4         65.31         63.28         2.67 o                         
  -1  -7   4          7.27          8.16         1.36 o                         
   0  -7   4          5.19          7.87         2.09 o                         
   1  -7   4         31.90         25.52         1.09 o                         
   2  -7   4         15.26         16.68         1.12 o                         
  -6  -6   4          5.43          6.24         1.76 o                         
  -5  -6   4          2.59          3.72         0.79 o                         
  -4  -6   4         16.92         13.78         1.24 o                         
  -3  -6   4          4.52          3.66         0.94 o                         
  -2  -6   4         13.03         11.45         2.50 o                         
  -1  -6   4         38.31         30.67         4.14 o                         
   0  -6   4          5.13          4.28         1.07 o                         
   1  -6   4         10.94         12.65         1.25 o                         
   2  -6   4          9.47         11.95         1.62 o                         
   3  -6   4          0.03         -0.49         1.14 o                         
  -6  -5   4          8.18          8.11         1.22 o                         
  -5  -5   4          0.26          1.18         1.25 o                         
  -4  -5   4         38.18         36.78         1.76 o                         
  -3  -5   4          0.73          0.87         0.67 o                         
  -2  -5   4        214.70        214.73         5.26 o                         
  -1  -5   4         44.02         45.90         1.03 o                         
   0  -5   4         34.08         38.37         1.49 o                         
   1  -5   4        339.00        322.09        20.37 o                         
   2  -5   4        139.26        146.97         4.43 o                         
   3  -5   4         12.05         15.30         1.61 o                         
   4  -5   4          0.97          1.61         1.63 o                         
  -7  -4   4          4.47          5.17         1.69 o                         
  -6  -4   4          5.10          4.14         1.61 o                         
  -5  -4   4          8.76         11.01         1.09 o                         
  -4  -4   4         13.96         16.90         1.01 o                         
  -3  -4   4          0.03          1.17         0.75 o                         
  -2  -4   4         11.77         10.45         0.76 o                         
  -1  -4   4         82.95         80.08         1.67 o                         
   0  -4   4        124.33        134.86         4.85 o                         
   1  -4   4        153.87        157.14         6.04 o                         
   2  -4   4        114.50        109.93         2.45 o                         
   3  -4   4         18.93         23.07         0.96 o                         
   4  -4   4          0.01          2.24         0.86 o                         
   5  -4   4         12.18          8.43         1.18 o                         
  -7  -3   4         34.00         38.16         1.84 o                         
  -6  -3   4         60.19         63.18         1.87 o                         
  -5  -3   4         28.16         25.07         1.43 o                         
  -4  -3   4        154.15        155.20         2.35 o                         
  -3  -3   4        131.86        123.28         6.39 o                         
  -2  -3   4          1.97          3.96         0.57 o                         
  -1  -3   4          1.01          2.94         0.68 o                         
   0  -3   4         19.94         20.85         0.98 o                         
   1  -3   4         10.16          7.95         0.77 o                         
   2  -3   4        181.07        188.12        11.92 o                         
   3  -3   4        105.83        103.98         1.41 o                         
   4  -3   4          9.75          9.97         1.07 o                         
   5  -3   4          3.07          3.76         1.15 o                         
   6  -3   4          3.03          3.20         1.18 o                         
  -7  -2   4         33.46         32.89         1.84 o                         
  -6  -2   4         45.36         45.24         1.39 o                         
  -5  -2   4          9.80         10.31         0.98 o                         
  -4  -2   4          0.14          0.51         0.90 o                         
  -3  -2   4         60.44         47.13         0.97 o                         
  -2  -2   4        402.44        418.22        13.61 o                         
  -1  -2   4        114.14        112.50         1.93 o                         
   0  -2   4        284.69        280.77         7.99 o                         
   1  -2   4        224.96        187.35         6.94 o                         
   2  -2   4          0.02          0.56         1.04 o                         
   3  -2   4         69.77         73.99         1.15 o                         
   4  -2   4         34.83         36.15         1.03 o                         
   5  -2   4          1.50          1.61         0.84 o                         
   6  -2   4         11.04         13.58         1.69 o                         
   7  -2   4         11.01         13.04         1.82 o                         
  -7  -1   4          8.23          9.59         1.20 o                         
  -6  -1   4        260.74        261.55         2.51 o                         
  -5  -1   4        223.91        232.35         3.40 o                         
  -4  -1   4         82.84         84.90         1.16 o                         
  -3  -1   4        433.91        397.35         2.24 o                         
  -2  -1   4        645.45        649.72         6.31 o                         
  -1  -1   4         71.77         74.61         1.17 o                         
   0  -1   4        300.39        308.08        20.13 o                         
   1  -1   4          1.40         -0.16         0.74 o                         
   2  -1   4        140.53        144.94         1.44 o                         
   3  -1   4         22.29         29.29         0.96 o                         
   4  -1   4          2.43          2.64         1.07 o                         
   5  -1   4         31.17         30.99         1.02 o                         
   6  -1   4          0.01          0.42         1.87 o                         
   7  -1   4          7.34          8.15         1.76 o                         
  -7   0   4         19.81         19.52         1.27 o                         
  -6   0   4         20.18         22.74         1.16 o                         
  -5   0   4          4.25          6.65         1.23 o                         
  -4   0   4         38.62         36.80         1.18 o                         
  -3   0   4        133.48        130.37         1.35 o                         
  -2   0   4        161.01        130.80         2.69 o                         
  -1   0   4         39.99         50.77         1.98 o                         
   0   0   4          1.87          2.50         1.23 o                         
   1   0   4        578.86        608.85        15.30 o                         
   2   0   4          0.05          1.29         0.88 o                         
   3   0   4          7.08          6.64         1.78 o                         
   4   0   4        361.35        361.37         4.24 o                         
   5   0   4        214.34        209.93         4.99 o                         
   6   0   4         92.67         85.15         4.72 o                         
   7   0   4         28.09         30.58         1.34 o                         
   8   0   4          7.76          8.37         1.84 o                         
  -7   1   4         49.02         54.27         1.32 o                         
  -6   1   4        100.08         92.76         2.15 o                         
  -5   1   4        580.88        570.79        19.77 o                         
  -4   1   4          0.01          0.69         0.75 o                         
  -3   1   4        113.02        116.23         2.90 o                         
  -2   1   4        316.98        326.42         5.28 o                         
  -1   1   4         39.47         25.81         1.25 o                         
   0   1   4         24.14         28.99         1.22 o                         
   1   1   4       1942.86       2162.00         5.16 o                         
   2   1   4          2.63          7.26         0.87 o                         
   3   1   4        173.17        168.79         3.17 o                         
   4   1   4        132.70        128.12         2.39 o                         
   5   1   4        200.44        185.76         2.24 o                         
   6   1   4         65.34         70.39         2.21 o                         
   7   1   4          4.95          5.74         1.14 o                         
   8   1   4          4.00          4.72         1.74 o                         
  -7   2   4         18.86         21.72         1.07 o                         
  -6   2   4          9.50          9.16         0.83 o                         
  -5   2   4         10.75         11.79         0.95 o                         
  -4   2   4         45.49         40.09         1.84 o                         
  -3   2   4          0.85          0.89         0.80 o                         
  -2   2   4        488.45        460.47        16.80 o                         
  -1   2   4         72.48         59.16         2.58 o                         
   0   2   4        985.07       1021.85         9.31 o                         
   1   2   4        363.27        374.40         2.40 o                         
   2   2   4        185.23        238.06         2.10 o                         
   3   2   4        115.31        131.24         3.48 o                         
   4   2   4        261.48        237.59         2.29 o                         
   5   2   4         38.74         43.83         1.09 o                         
   6   2   4         24.55         25.39         1.43 o                         
   7   2   4         92.55         99.45         2.00 o                         
   8   2   4         23.01         24.18         1.93 o                         
  -7   3   4         26.24         24.61         1.16 o                         
  -6   3   4         53.43         58.03         1.04 o                         
  -5   3   4          3.32          3.56         1.59 o                         
  -4   3   4        249.75        242.64         2.70 o                         
  -3   3   4        222.72        203.17         2.19 o                         
  -2   3   4         24.72         25.55         2.17 o                         
  -1   3   4        881.49        942.82         3.36 o                         
   0   3   4         19.57         18.32         0.93 o                         
   1   3   4          2.24          7.69         2.87 o                         
   2   3   4        817.52        844.22        15.45 o                         
   3   3   4       1069.99       1050.41        26.28 o                         
   4   3   4          4.44          5.09         0.74 o                         
   5   3   4        202.08        203.45         2.72 o                         
   6   3   4         20.98         21.41         1.01 o                         
   7   3   4          2.15          2.38         0.91 o                         
   8   3   4         31.89         33.00         1.44 o                         
  -6   4   4          0.18          1.22         1.22 o                         
  -5   4   4          1.50          1.25         0.90 o                         
  -4   4   4         30.03         31.45         1.69 o                         
  -3   4   4         16.46         18.45         1.76 o                         
  -2   4   4         77.90         62.44         2.25 o                         
  -1   4   4         25.66         26.76         1.43 o                         
   0   4   4        166.67        220.18         2.16 o                         
   1   4   4        363.17        354.19         5.30 o                         
   2   4   4        520.70        508.62        15.28 o                         
   3   4   4       1240.86       1275.59        55.42 o                         
   4   4   4         25.84         25.24         1.40 o                         
   5   4   4         31.57         29.11         1.02 o                         
   6   4   4        869.87        847.72        27.29 o                         
   7   4   4         18.70         17.23         1.03 o                         
   8   4   4         32.48         31.44         2.10 o                         
  -6   5   4         19.17         19.82         1.32 o                         
  -5   5   4         42.72         42.51         1.33 o                         
  -4   5   4        156.58        146.37         2.21 o                         
  -3   5   4        396.56        388.41         2.66 o                         
  -2   5   4         55.54         48.80         1.74 o                         
  -1   5   4        152.70        170.42         3.91 o                         
   0   5   4        323.45        340.41         6.41 o                         
   1   5   4         11.33          9.97         1.15 o                         
   2   5   4         75.83         87.25         2.56 o                         
   3   5   4        310.82        312.38        13.60 o                         
   4   5   4        104.48        101.75         1.89 o                         
   5   5   4         89.56         87.84         1.20 o                         
   6   5   4          2.92          3.98         0.95 o                         
   7   5   4          9.57          9.63         1.07 o                         
   8   5   4         25.34         25.73         1.22 o                         
  -5   6   4         14.87         17.63         1.14 o                         
  -4   6   4         49.35         46.32         1.41 o                         
  -3   6   4         10.17         11.86         1.14 o                         
  -2   6   4          8.03         11.07         1.57 o                         
  -1   6   4        234.86        226.06         2.42 o                         
   0   6   4         30.14         23.36         1.57 o                         
   1   6   4          1.29          2.21         0.71 o                         
   2   6   4        104.74        103.12         2.70 o                         
   3   6   4        187.08        209.81         2.89 o                         
   4   6   4        101.63        108.37         1.82 o                         
   5   6   4         34.59         30.07         0.92 o                         
   6   6   4        240.81        242.37         1.78 o                         
   7   6   4        154.22        152.67         2.21 o                         
   8   6   4          6.73          7.33         1.28 o                         
  -4   7   4          0.18          0.58         1.14 o                         
  -3   7   4         24.36         24.52         1.59 o                         
  -2   7   4         54.43         46.72         1.35 o                         
  -1   7   4         32.24         27.35         1.20 o                         
   0   7   4        193.28        178.99         1.95 o                         
   1   7   4         51.89         50.13         1.37 o                         
   2   7   4         82.62         79.22         1.89 o                         
   3   7   4        137.22        138.92         4.09 o                         
   4   7   4         13.46         12.31         1.29 o                         
   5   7   4         11.15         10.57         0.88 o                         
   6   7   4         10.67         14.00         0.97 o                         
   7   7   4         46.98         49.40         1.61 o                         
   8   7   4         17.65         18.40         1.56 o                         
  -3   8   4          7.19          7.24         0.86 o                         
  -2   8   4         38.79         35.12         1.29 o                         
  -1   8   4         32.25         35.14         1.72 o                         
   0   8   4          1.77          2.94         1.03 o                         
   1   8   4          2.30          3.41         1.09 o                         
   2   8   4         19.15         17.23         1.59 o                         
   3   8   4         39.21         34.96         1.00 o                         
   4   8   4          7.67          8.51         1.11 o                         
   5   8   4         27.89         30.35         1.25 o                         
   6   8   4         11.03         12.61         1.01 o                         
   7   8   4         57.72         61.23         1.57 o                         
  -2   9   4         16.30         15.82         0.90 o                         
  -1   9   4         43.86         42.71         1.76 o                         
   0   9   4         25.66         25.06         1.24 o                         
   1   9   4         43.95         43.80         1.78 o                         
   2   9   4         65.67         70.68         1.52 o                         
   3   9   4          9.84         11.68         1.15 o                         
   4   9   4          0.96          1.21         0.76 o                         
   5   9   4         44.13         46.25         1.34 o                         
   6   9   4         15.32         16.76         1.28 o                         
   7   9   4          0.87          1.95         1.35 o                         
  -1  10   4         60.13         64.15         3.64 o                         
   0  10   4        102.96        100.15         5.08 o                         
   1  10   4         29.22         30.33         1.74 o                         
   2  10   4         71.99         74.77         1.56 o                         
   3  10   4         75.14         70.49         8.59 o                         
   4  10   4          1.82          2.01         1.18 o                         
   5  10   4          8.82          8.85         1.26 o                         
   6  10   4          1.34          1.45         1.03 o                         
   2  11   4         22.87         24.38         1.16 o                         
   3  11   4          7.54          8.29         0.91 o                         
   4  11   4          4.52          4.78         1.04 o                         
  -4  -7   5          1.34          3.59         1.01 o                         
  -3  -7   5         25.78         22.06         1.30 o                         
  -2  -7   5          2.42          2.00         0.98 o                         
  -1  -7   5          0.09          1.31         1.09 o                         
   0  -7   5         14.62         12.13         1.49 o                         
   1  -7   5          5.95          5.52         1.24 o                         
  -5  -6   5          0.36          0.26         0.98 o                         
  -4  -6   5         11.12          8.11         1.00 o                         
  -3  -6   5          1.45          1.90         0.94 o                         
  -2  -6   5          0.00         -0.45         1.08 o                         
  -1  -6   5          0.02          0.25         0.82 o                         
   0  -6   5         13.35         14.10         1.09 o                         
   1  -6   5         19.19         18.24         2.67 o                         
   2  -6   5         11.42         10.19         1.24 o                         
   3  -6   5          5.00          7.34         1.80 o                         
  -6  -5   5          0.03         -1.33         1.69 o                         
  -5  -5   5          5.45          5.95         1.03 o                         
  -4  -5   5          6.75          8.12         0.96 o                         
  -3  -5   5          3.03          2.00         0.75 o                         
  -2  -5   5          2.40          2.73         0.79 o                         
  -1  -5   5         35.05         34.99         1.34 o                         
   0  -5   5         24.99         24.74         2.27 o                         
   1  -5   5          7.28          7.41         0.95 o                         
   2  -5   5          4.38          5.05         1.12 o                         
   3  -5   5         13.99         15.17         1.22 o                         
   4  -5   5         20.25         26.64         1.76 o                         
  -6  -4   5          8.49          7.40         1.22 o                         
  -5  -4   5         18.06         18.38         1.36 o                         
  -4  -4   5         31.77         30.75         0.97 o                         
  -3  -4   5          4.87          5.06         0.76 o                         
  -2  -4   5         42.88         39.86         1.02 o                         
  -1  -4   5         24.80         22.74         1.85 o                         
   0  -4   5          0.23          0.30         0.91 o                         
   1  -4   5          9.79         11.29         0.78 o                         
   2  -4   5          0.66          0.27         2.16 o                         
   3  -4   5         14.75         12.68         0.98 o                         
   4  -4   5          3.76          3.60         1.14 o                         
   5  -4   5         17.64         17.61         1.35 o                         
  -7  -3   5         11.65         11.46         1.33 o                         
  -6  -3   5          4.28          4.55         1.20 o                         
  -5  -3   5         10.04          9.81         0.94 o                         
  -4  -3   5          0.02         -0.01         0.96 o                         
  -3  -3   5         28.03         30.09         1.09 o                         
  -2  -3   5         21.07         23.56         1.67 o                         
  -1  -3   5          1.28          1.88         0.85 o                         
   0  -3   5         50.82         43.22         0.87 o                         
   1  -3   5        193.00        198.68         4.03 o                         
   2  -3   5        122.17        134.48         4.81 o                         
   3  -3   5         40.22         39.89         2.40 o                         
   4  -3   5          0.93          1.79         0.77 o                         
   5  -3   5         14.42         15.92         1.16 o                         
   6  -3   5          9.29          8.39         1.78 o                         
  -7  -2   5         14.95         18.13         1.27 o                         
  -6  -2   5          0.08          0.04         1.59 o                         
  -5  -2   5         24.27         25.73         1.16 o                         
  -4  -2   5        145.46        143.38         3.14 o                         
  -3  -2   5        256.10        237.47         2.81 o                         
  -2  -2   5        237.11        250.36         1.63 o                         
  -1  -2   5        176.77        172.13         2.07 o                         
   0  -2   5         12.61         13.17         0.89 o                         
   1  -2   5         39.47         33.30         1.14 o                         
   2  -2   5         17.64         24.05         1.11 o                         
   3  -2   5         29.41         29.56         1.10 o                         
   4  -2   5         13.81         14.01         0.92 o                         
   5  -2   5          9.40          9.61         1.23 o                         
   6  -2   5          3.29          2.57         1.87 o                         
  -7  -1   5          0.31          0.24         1.69 o                         
  -6  -1   5         34.33         32.21         1.47 o                         
  -5  -1   5         82.10         82.86         1.36 o                         
  -4  -1   5         28.21         28.08         0.94 o                         
  -3  -1   5          0.55          3.63         0.78 o                         
  -2  -1   5          0.01          0.25         0.86 o                         
  -1  -1   5         18.51         19.52         1.12 o                         
   0  -1   5        393.48        385.19         7.64 o                         
   1  -1   5         50.14         42.71         0.93 o                         
   2  -1   5          3.47          2.95         0.79 o                         
   3  -1   5         60.36         51.22         2.75 o                         
   4  -1   5         67.67         60.80         1.31 o                         
   5  -1   5         32.28         30.70         1.91 o                         
   6  -1   5         39.84         42.24         1.15 o                         
   7  -1   5          7.27          8.56         2.19 o                         
  -7   0   5         38.78         36.84         1.72 o                         
  -6   0   5          2.74          3.93         0.97 o                         
  -5   0   5          1.55          1.47         1.21 o                         
  -4   0   5          4.31          6.62         0.94 o                         
  -3   0   5        172.70        162.37         1.42 o                         
  -2   0   5          0.90          1.06         0.80 o                         
  -1   0   5        117.65         83.08         1.49 o                         
   0   0   5         62.52         64.15         1.25 o                         
   1   0   5         10.92         15.08         1.66 o                         
   2   0   5        205.62        238.72         5.23 o                         
   3   0   5          1.29          1.33         0.96 o                         
   4   0   5        128.96        127.31         1.28 o                         
   5   0   5        387.39        381.28        10.83 o                         
   6   0   5          0.97          3.34         1.13 o                         
   7   0   5          2.76          4.56         1.01 o                         
  -7   1   5         16.37         18.58         1.05 o                         
  -6   1   5          0.05          1.00         1.11 o                         
  -5   1   5        251.23        261.60         2.07 o                         
  -4   1   5        211.48        199.98         2.36 o                         
  -3   1   5         56.14         48.19         1.31 o                         
  -2   1   5        678.90        698.32        13.28 o                         
  -1   1   5         57.80         55.46         1.43 o                         
   0   1   5        116.83        116.76         4.52 o                         
   1   1   5          3.14          3.51         1.11 o                         
   2   1   5          6.07          3.96         1.14 o                         
   3   1   5        302.70        289.47         6.36 o                         
   4   1   5          1.02          2.19         0.93 o                         
   5   1   5         36.34         38.85         1.56 o                         
   6   1   5          0.07          0.49         1.10 o                         
   7   1   5         78.53         79.70         2.05 o                         
   8   1   5          1.50          1.03         1.83 o                         
  -7   2   5         15.27         19.28         1.26 o                         
  -6   2   5         11.22         13.65         0.87 o                         
  -5   2   5         14.63         14.47         1.30 o                         
  -4   2   5         89.81         87.95         1.59 o                         
  -3   2   5         18.63         20.68         1.14 o                         
  -2   2   5        556.90        557.98         8.18 o                         
  -1   2   5       1758.27       1905.27       122.51 o                         
   0   2   5         51.51         53.68         1.88 o                         
   1   2   5         74.29         63.58         2.95 o                         
   2   2   5       1976.79       2180.96        21.95 o                         
   3   2   5        238.47        250.27         5.82 o                         
   4   2   5        312.94        303.22         5.08 o                         
   5   2   5       2597.03       2528.53        44.85 o                         
   6   2   5        341.63        338.61         4.79 o                         
   7   2   5          1.69          2.28         1.17 o                         
   8   2   5         30.91         36.24         3.33 o                         
  -6   3   5          0.51          0.83         0.80 o                         
  -5   3   5         29.03         25.59         1.74 o                         
  -4   3   5        155.18        150.55         2.30 o                         
  -3   3   5          1.64          0.35         0.85 o                         
  -2   3   5        139.28        153.55         1.84 o                         
  -1   3   5        703.59        764.30        34.18 o                         
   0   3   5        290.83        291.90         1.84 o                         
   1   3   5        207.05        187.80         1.98 o                         
   2   3   5         37.47         35.91         1.38 o                         
   3   3   5        121.61        114.42         1.68 o                         
   4   3   5          3.23          2.12         0.86 o                         
   5   3   5         92.24         98.53         2.22 o                         
   6   3   5        177.10        179.44         1.89 o                         
   7   3   5         20.91         22.59         1.00 o                         
   8   3   5          2.04          2.24         1.26 o                         
  -6   4   5         11.09         12.67         1.45 o                         
  -5   4   5         87.26         83.19         2.04 o                         
  -4   4   5        151.31        155.91         2.30 o                         
  -3   4   5        153.79        154.71         2.23 o                         
  -2   4   5          5.21          6.05         1.10 o                         
  -1   4   5        256.45        319.32         2.02 o                         
   0   4   5        636.42        630.75         7.53 o                         
   1   4   5         27.89         20.53         1.73 o                         
   2   4   5        171.74        201.76        16.27 o                         
   3   4   5        268.07        279.33        10.26 o                         
   4   4   5         47.75         48.88         0.96 o                         
   5   4   5        476.04        465.02         6.90 o                         
   6   4   5        371.91        370.04         3.72 o                         
   7   4   5         25.31         29.16         1.01 o                         
   8   4   5         53.29         57.26         1.39 o                         
  -5   5   5         77.01         87.37         2.08 o                         
  -4   5   5         15.54         14.07         1.61 o                         
  -3   5   5          0.22          0.26         1.50 o                         
  -2   5   5          9.30          8.88         1.09 o                         
  -1   5   5        231.24        234.01         6.50 o                         
   0   5   5        169.08        167.47         1.55 o                         
   1   5   5        269.35        285.43         5.74 o                         
   2   5   5        754.18        745.88         2.90 o                         
   3   5   5        168.43        157.20         2.33 o                         
   4   5   5        129.11        118.54         8.24 o                         
   5   5   5          0.70          1.04         0.99 o                         
   6   5   5         20.85         18.40         0.99 o                         
   7   5   5          4.48          3.82         0.93 o                         
   8   5   5          3.41          4.37         1.02 o                         
  -5   6   5          2.62          3.46         1.21 o                         
  -4   6   5          6.14          6.71         1.05 o                         
  -3   6   5        149.23        145.98         2.15 o                         
  -2   6   5        294.32        278.68         2.57 o                         
  -1   6   5         77.64         73.69         5.16 o                         
   0   6   5        125.60        108.39         6.26 o                         
   1   6   5        160.27        158.10         1.94 o                         
   2   6   5        295.29        277.51         1.76 o                         
   3   6   5         15.62         15.51         1.09 o                         
   4   6   5          2.92          3.26         0.74 o                         
   5   6   5         20.50         18.23         0.93 o                         
   6   6   5         10.99         11.78         0.83 o                         
   7   6   5          1.80          1.83         0.98 o                         
   8   6   5          0.78          2.05         1.01 o                         
  -4   7   5         28.17         28.13         2.68 o                         
  -3   7   5          0.02          0.02         1.59 o                         
  -2   7   5          3.88          3.30         1.54 o                         
  -1   7   5          0.39          1.27         1.03 o                         
   0   7   5         14.29         16.73         1.61 o                         
   1   7   5          3.94          5.06         1.06 o                         
   2   7   5         23.48         21.78         1.79 o                         
   3   7   5         48.79         51.27         1.21 o                         
   4   7   5         24.87         22.33         1.67 o                         
   5   7   5         55.80         56.32         1.81 o                         
   6   7   5          0.96          1.82         0.89 o                         
   7   7   5          8.64          8.23         1.12 o                         
   8   7   5         17.40         17.62         1.01 o                         
  -3   8   5          1.11          0.75         1.61 o                         
  -2   8   5         82.77         78.56         1.95 o                         
  -1   8   5        210.73        200.47         2.38 o                         
   0   8   5         49.86         45.76         1.72 o                         
   1   8   5        192.20        200.92         2.34 o                         
   2   8   5        228.33        261.05         2.60 o                         
   3   8   5          2.78          3.05         1.11 o                         
   4   8   5          2.14          2.33         0.77 o                         
   5   8   5         33.87         34.79         3.17 o                         
   6   8   5          5.76          6.78         0.95 o                         
   7   8   5          7.65          9.84         1.26 o                         
  -2   9   5          1.35          2.94         1.63 o                         
  -1   9   5         37.05         36.47         1.35 o                         
   0   9   5         50.38         50.73         1.78 o                         
   1   9   5          0.01          0.62         1.14 o                         
   2   9   5         28.83         29.82         1.29 o                         
   3   9   5         13.86         15.20         0.97 o                         
   4   9   5          0.05          1.62         0.90 o                         
   5   9   5          1.55          1.02         0.90 o                         
   6   9   5         14.50         14.53         1.72 o                         
   7   9   5         35.00         36.38         1.45 o                         
  -1  10   5          0.11         -1.22         1.22 o                         
   0  10   5         16.88         20.38         1.78 o                         
   1  10   5          0.09          1.80         1.57 o                         
   2  10   5         21.64         23.68         1.80 o                         
   3  10   5          1.31          3.14         1.17 o                         
   4  10   5          9.16         10.45         1.01 o                         
   5  10   5         35.24         33.52         3.27 o                         
   6  10   5         15.22         14.30         1.29 o                         
   1  11   5          5.05          7.27         1.78 o                         
   2  11   5          8.04          6.69         2.25 o                         
   3  11   5          0.89          2.18         1.23 o                         
   4  11   5         10.30          9.80         1.26 o                         
  -4  -6   6          2.05          2.21         1.00 o                         
  -3  -6   6          7.79          9.03         1.14 o                         
  -2  -6   6         12.29         13.22         1.29 o                         
  -1  -6   6          0.64          0.70         1.41 o                         
   0  -6   6          8.49          8.69         1.49 o                         
   1  -6   6         12.66         12.87         1.27 o                         
  -5  -5   6          2.07          2.84         1.28 o                         
  -4  -5   6          0.03          1.11         0.83 o                         
  -3  -5   6          0.06          0.18         0.97 o                         
  -2  -5   6         13.64         15.23         1.00 o                         
  -1  -5   6          7.10          6.27         0.76 o                         
   0  -5   6          0.06          0.26         0.88 o                         
   1  -5   6          0.32          1.60         0.78 o                         
   2  -5   6          0.26          0.14         0.83 o                         
   3  -5   6          0.63          0.55         1.59 o                         
  -6  -4   6          1.78          0.94         1.18 o                         
  -5  -4   6          0.38          0.78         1.13 o                         
  -4  -4   6          0.54          1.74         0.82 o                         
  -3  -4   6          0.54          1.11         0.90 o                         
  -2  -4   6          1.53          2.02         0.79 o                         
  -1  -4   6          4.45          3.01         0.80 o                         
   0  -4   6         14.99         16.93         1.29 o                         
   1  -4   6         46.89         51.29         1.29 o                         
   2  -4   6         13.88         12.73         2.06 o                         
   3  -4   6         18.82         19.61         1.01 o                         
   4  -4   6          9.43         11.20         1.47 o                         
  -6  -3   6          2.14          2.70         1.69 o                         
  -5  -3   6          3.90          4.74         0.92 o                         
  -4  -3   6          0.15          0.69         0.98 o                         
  -3  -3   6         19.38         21.74         0.97 o                         
  -2  -3   6         99.06         99.05         2.47 o                         
  -1  -3   6        267.71        262.73         4.78 o                         
   0  -3   6        231.93        223.37         6.44 o                         
   1  -3   6        103.95        104.87         1.41 o                         
   2  -3   6          5.82          8.01         1.42 o                         
   3  -3   6          2.32          5.33         0.96 o                         
   4  -3   6          3.18          3.40         0.95 o                         
   5  -3   6          4.74          6.20         1.18 o                         
  -6  -2   6         49.91         46.78         1.72 o                         
  -5  -2   6        100.15        100.01         2.93 o                         
  -4  -2   6         24.35         24.72         1.07 o                         
  -3  -2   6        140.14        124.96         3.73 o                         
  -2  -2   6         73.01         82.32         1.14 o                         
  -1  -2   6          8.03          7.22         0.86 o                         
   0  -2   6          2.59          4.25         0.77 o                         
   1  -2   6        109.31        122.42         4.03 o                         
   2  -2   6         10.47          7.98         1.22 o                         
   3  -2   6        115.65        123.42         1.46 o                         
   4  -2   6        272.79        271.35         9.30 o                         
   5  -2   6         14.63         13.70         0.84 o                         
   6  -2   6          9.84         10.85         2.47 o                         
  -6  -1   6         15.24         18.77         2.04 o                         
  -5  -1   6         14.72         16.42         1.54 o                         
  -4  -1   6          4.75          5.51         0.96 o                         
  -3  -1   6        192.29        208.28         1.59 o                         
  -2  -1   6        120.76        119.98         3.59 o                         
  -1  -1   6        134.60        120.64         6.61 o                         
   0  -1   6         49.45         53.39         1.91 o                         
   1  -1   6         70.46         76.78         3.35 o                         
   2  -1   6        208.87        197.68         6.07 o                         
   3  -1   6         30.66         30.53         1.08 o                         
   4  -1   6        192.16        202.15         8.91 o                         
   5  -1   6         62.13         58.17         2.49 o                         
   6  -1   6          2.17          2.67         1.51 o                         
  -6   0   6         35.22         37.66         1.54 o                         
  -5   0   6        183.59        174.18         1.40 o                         
  -4   0   6         90.42         82.66         1.18 o                         
  -3   0   6        475.46        470.02         5.58 o                         
  -2   0   6       1131.61       1149.29        30.58 o                         
  -1   0   6        177.92        150.71         4.37 o                         
   0   0   6          2.68          2.31         0.67 o                         
   1   0   6        702.08        737.50        28.76 o                         
   2   0   6         31.09         31.80         1.65 o                         
   3   0   6          8.62         12.01         0.90 o                         
   4   0   6       1099.20       1050.40        35.00 o                         
   5   0   6        140.43        145.14         1.46 o                         
   6   0   6          0.67          2.64         1.15 o                         
   7   0   6         16.02         19.11         1.33 o                         
  -6   1   6          1.15          2.14         0.96 o                         
  -5   1   6          5.05          3.12         0.95 o                         
  -4   1   6         16.84         18.89         1.10 o                         
  -3   1   6          7.53         11.92         1.16 o                         
  -2   1   6        131.44        120.43         5.72 o                         
  -1   1   6         31.98         34.08         1.08 o                         
   0   1   6          0.10          1.39         1.12 o                         
   1   1   6         30.73         31.16         0.99 o                         
   2   1   6         10.98         12.25         1.23 o                         
   3   1   6          5.52          8.41         1.05 o                         
   4   1   6        213.28        211.48         5.02 o                         
   5   1   6        485.46        473.20         5.30 o                         
   6   1   6          7.71          7.20         1.14 o                         
   7   1   6         45.13         48.40         2.51 o                         
  -6   2   6          6.55          5.91         1.20 o                         
  -5   2   6         53.34         52.72         1.36 o                         
  -4   2   6         53.52         50.34         1.65 o                         
  -3   2   6          0.12          1.38         0.83 o                         
  -2   2   6         83.86         82.55         3.19 o                         
  -1   2   6        261.00        254.49        11.28 o                         
   0   2   6         95.65         94.42         3.19 o                         
   1   2   6          4.51          9.90         1.00 o                         
   2   2   6          0.09          1.35         1.04 o                         
   3   2   6        240.74        222.93         7.13 o                         
   4   2   6          2.35          2.32         0.76 o                         
   5   2   6         20.95         20.20         1.06 o                         
   6   2   6         10.26          9.71         1.15 o                         
   7   2   6         13.68         14.71         1.32 o                         
   8   2   6          2.22          4.12         1.31 o                         
  -6   3   6         56.17         62.88         1.44 o                         
  -5   3   6         27.63         31.53         1.84 o                         
  -4   3   6         13.32         17.13         1.12 o                         
  -3   3   6        139.94        134.25         3.72 o                         
  -2   3   6          4.07          3.15         1.05 o                         
  -1   3   6         54.06         54.39         7.32 o                         
   0   3   6        122.16        118.37         4.19 o                         
   1   3   6         14.71         15.52         2.01 o                         
   2   3   6         10.09         12.63         1.08 o                         
   3   3   6          4.81          5.64         1.08 o                         
   4   3   6          0.28          1.26         0.65 o                         
   5   3   6          3.10          3.14         0.75 o                         
   6   3   6          1.51          1.02         0.79 o                         
   7   3   6         45.45         45.36         1.45 o                         
   8   3   6         52.36         49.86         1.93 o                         
  -6   4   6         47.26         56.81         1.34 o                         
  -5   4   6         35.72         37.60         1.42 o                         
  -4   4   6          2.79          1.69         1.61 o                         
  -3   4   6         46.66         38.19         2.19 o                         
  -2   4   6         10.10         10.25         1.08 o                         
  -1   4   6          3.32          1.64         1.04 o                         
   0   4   6         51.45         50.38         2.23 o                         
   1   4   6        560.45        564.19         2.33 o                         
   2   4   6        349.47        351.38         4.82 o                         
   3   4   6        112.40        115.71         1.26 o                         
   4   4   6        407.39        399.75         1.78 o                         
   5   4   6         80.88         76.71         2.11 o                         
   6   4   6         62.30         60.13         1.10 o                         
   7   4   6         33.75         33.74         1.08 o                         
   8   4   6          0.12          0.81         1.02 o                         
  -5   5   6          7.16          9.89         1.74 o                         
  -4   5   6          2.38          2.30         1.59 o                         
  -3   5   6          1.20          1.03         1.48 o                         
  -2   5   6         91.56         90.08         4.31 o                         
  -1   5   6         74.31         66.75         2.10 o                         
   0   5   6        353.00        339.48         9.35 o                         
   1   5   6        584.49        570.53        13.97 o                         
   2   5   6        583.50        515.37        69.61 o                         
   3   5   6         28.32         24.49         1.17 o                         
   4   5   6         55.64         51.45         3.72 o                         
   5   5   6          0.43          1.00         0.74 o                         
   6   5   6          0.15          0.01         0.73 o                         
   7   5   6          1.92          2.78         0.96 o                         
   8   5   6         19.77         20.00         1.14 o                         
  -5   6   6         43.96         46.16         1.52 o                         
  -4   6   6         78.26         73.06         1.67 o                         
  -3   6   6          0.95          2.68         1.54 o                         
  -2   6   6         45.12         36.98         1.74 o                         
  -1   6   6          0.85          1.32         1.53 o                         
   0   6   6         96.18        102.96         6.60 o                         
   1   6   6        159.12        163.09         3.56 o                         
   2   6   6          0.01         -1.04         1.07 o                         
   3   6   6          0.27          0.53         0.90 o                         
   4   6   6         33.75         36.07         2.22 o                         
   5   6   6         10.33         10.89         0.72 o                         
   6   6   6         20.63         23.71         0.97 o                         
   7   6   6         74.38         72.73         1.21 o                         
   8   6   6         23.22         22.93         1.11 o                         
  -4   7   6          0.64          0.49         1.72 o                         
  -3   7   6         24.42         19.69         1.27 o                         
  -2   7   6         48.05         45.99         1.78 o                         
  -1   7   6        110.49         97.63         1.61 o                         
   0   7   6          5.55          6.85         1.08 o                         
   1   7   6        141.66        131.81         5.28 o                         
   2   7   6         17.15         16.49         1.17 o                         
   3   7   6         12.71         13.13         1.11 o                         
   4   7   6         74.47         73.31         2.95 o                         
   5   7   6          0.79          0.42         0.74 o                         
   6   7   6         12.70         11.37         0.96 o                         
   7   7   6          0.38          0.02         0.95 o                         
   8   7   6          3.88          5.17         0.97 o                         
  -3   8   6         14.92         14.78         1.74 o                         
  -2   8   6         10.95         13.49         1.63 o                         
  -1   8   6        172.57        161.83         2.23 o                         
   0   8   6         36.05         35.01         1.72 o                         
   1   8   6          0.07          0.64         1.29 o                         
   2   8   6        163.36        172.77         7.20 o                         
   3   8   6          8.20          7.84         1.09 o                         
   4   8   6          0.53          1.33         0.91 o                         
   5   8   6          1.53          1.51         0.89 o                         
   6   8   6         15.22         13.72         0.90 o                         
   7   8   6         15.74         15.05         1.04 o                         
  -2   9   6          4.22          3.60         1.69 o                         
  -1   9   6          0.03          1.65         1.65 o                         
   0   9   6          6.08          5.26         1.18 o                         
   1   9   6          2.72          4.03         1.16 o                         
   2   9   6         55.25         54.42         1.44 o                         
   3   9   6        153.10        153.25         6.44 o                         
   4   9   6         11.51         11.73         1.25 o                         
   5   9   6         15.58         16.76         0.91 o                         
   6   9   6          7.52          8.00         0.94 o                         
   7   9   6         27.05         31.44         1.55 o                         
  -1  10   6         24.38         18.86         1.35 o                         
   0  10   6         39.96         41.38         1.87 o                         
   1  10   6         27.67         33.34         1.80 o                         
   2  10   6        112.86        121.05         1.82 o                         
   3  10   6         59.14         65.32         1.95 o                         
   4  10   6          7.41          6.43         0.90 o                         
   5  10   6         17.74         19.47         1.29 o                         
   6  10   6          4.39          5.57         1.04 o                         
   2  11   6          0.64          2.36         1.20 o                         
   3  11   6          9.62          4.75         1.04 o                         
   4  11   6          0.01         -1.01         1.01 o                         
  -4  -5   7          0.01          0.21         1.06 o                         
  -3  -5   7          5.13          6.78         1.05 o                         
  -2  -5   7         13.79         17.56         1.06 o                         
  -1  -5   7         24.51         24.72         0.94 o                         
   0  -5   7         22.33         27.20         1.92 o                         
   1  -5   7          4.77          4.73         1.10 o                         
   2  -5   7         12.05         14.19         0.93 o                         
  -5  -4   7          4.67          4.01         0.97 o                         
  -4  -4   7         22.10         22.41         1.07 o                         
  -3  -4   7         33.37         33.04         1.51 o                         
  -2  -4   7         14.29         15.00         2.35 o                         
  -1  -4   7          2.44          4.29         0.93 o                         
   0  -4   7          0.01          0.31         0.71 o                         
   1  -4   7         16.82         17.09         1.02 o                         
   2  -4   7          0.17          1.33         0.95 o                         
   3  -4   7         17.65         17.34         2.01 o                         
  -5  -3   7          3.87          4.13         1.08 o                         
  -4  -3   7          0.05          0.21         0.99 o                         
  -3  -3   7          3.42          3.69         1.20 o                         
  -2  -3   7         12.19         12.52         1.09 o                         
  -1  -3   7         16.17         14.41         1.08 o                         
   0  -3   7          0.35          1.54         0.74 o                         
   1  -3   7         13.94         13.97         1.01 o                         
   2  -3   7         12.22         14.94         2.74 o                         
   3  -3   7        133.85        139.07         1.90 o                         
   4  -3   7         70.66         70.73         1.22 o                         
  -6  -2   7         12.42         11.22         1.26 o                         
  -5  -2   7          0.61          1.08         1.06 o                         
  -4  -2   7         22.25         22.87         1.26 o                         
  -3  -2   7        156.43        158.40         6.11 o                         
  -2  -2   7         68.48         69.15         1.68 o                         
  -1  -2   7         10.15          9.96         0.88 o                         
   0  -2   7         35.13         32.12         0.89 o                         
   1  -2   7         23.62         26.64         1.17 o                         
   2  -2   7         43.36         44.02         1.22 o                         
   3  -2   7        125.72        112.84         6.94 o                         
   4  -2   7         10.28          9.72         0.99 o                         
   5  -2   7         13.66         13.13         1.05 o                         
  -6  -1   7          0.41          0.27         1.03 o                         
  -5  -1   7         18.93         20.32         1.12 o                         
  -4  -1   7         25.85         25.69         1.05 o                         
  -3  -1   7         28.43         27.69         0.87 o                         
  -2  -1   7         64.53         64.49         1.11 o                         
  -1  -1   7        153.34        146.14         2.60 o                         
   0  -1   7        113.52        113.79         2.92 o                         
   1  -1   7         13.45         15.82         0.91 o                         
   2  -1   7         39.34         42.34         1.65 o                         
   3  -1   7         63.40         57.47         3.67 o                         
   4  -1   7        162.84        151.32         7.23 o                         
   5  -1   7          0.94          0.71         1.83 o                         
   6  -1   7         19.58         19.86         1.07 o                         
  -6   0   7          1.81          2.45         1.06 o                         
  -5   0   7         15.29         15.22         0.89 o                         
  -4   0   7         46.09         43.43         0.97 o                         
  -3   0   7          1.64          2.08         0.91 o                         
  -2   0   7         14.62         13.04         0.82 o                         
  -1   0   7         29.44         35.78         0.93 o                         
   0   0   7          0.19          0.09         0.85 o                         
   1   0   7          5.18          2.94         0.69 o                         
   2   0   7        146.25        144.20         5.31 o                         
   3   0   7          1.10          2.50         0.85 o                         
   4   0   7          0.79          1.99         1.09 o                         
   5   0   7         23.04         22.34         1.27 o                         
   6   0   7          1.46          2.09         0.98 o                         
  -6   1   7          0.25          2.17         1.91 o                         
  -5   1   7          1.46          0.45         0.94 o                         
  -4   1   7         77.73         78.83         1.65 o                         
  -3   1   7         52.22         50.50         1.60 o                         
  -2   1   7         84.52         75.27         2.51 o                         
  -1   1   7        135.26        140.21         3.37 o                         
   0   1   7          6.12          6.07         0.90 o                         
   1   1   7         15.36         13.74         0.93 o                         
   2   1   7         41.99         41.04         2.99 o                         
   3   1   7         32.73         33.14         1.19 o                         
   4   1   7        107.85        103.34         1.26 o                         
   5   1   7        234.85        231.21         2.92 o                         
   6   1   7          7.48          6.04         1.01 o                         
   7   1   7          6.02          5.39         1.05 o                         
  -6   2   7         47.64         53.78         1.47 o                         
  -5   2   7         11.50         13.86         0.98 o                         
  -4   2   7          0.01          1.61         1.03 o                         
  -3   2   7         37.16         37.53         1.08 o                         
  -2   2   7         31.35         31.45         1.19 o                         
  -1   2   7         20.04         23.70         1.14 o                         
   0   2   7         26.04         23.70         0.85 o                         
   1   2   7         12.25         14.37         0.94 o                         
   2   2   7         34.10         30.02         0.98 o                         
   3   2   7         23.92         25.54         0.96 o                         
   4   2   7         14.68         12.90         0.85 o                         
   5   2   7         40.35         40.27         1.60 o                         
   6   2   7         59.05         53.67         5.19 o                         
   7   2   7         19.22         17.91         1.28 o                         
  -6   3   7          4.30          4.27         1.30 o                         
  -5   3   7         37.52         39.09         1.54 o                         
  -4   3   7         21.00         22.38         1.32 o                         
  -3   3   7          1.10          2.10         1.09 o                         
  -2   3   7          1.98          3.94         1.61 o                         
  -1   3   7         58.73         58.87         2.48 o                         
   0   3   7        118.96        109.12         2.77 o                         
   1   3   7        220.88        225.59         1.62 o                         
   2   3   7         95.50         99.03         2.98 o                         
   3   3   7          0.75          0.97         0.84 o                         
   4   3   7        109.27        105.50         1.19 o                         
   5   3   7        227.29        217.32         3.08 o                         
   6   3   7        153.53        152.21         3.74 o                         
   7   3   7         13.75         15.11         0.92 o                         
  -5   4   7         19.50         17.05         1.37 o                         
  -4   4   7          5.74          4.37         1.12 o                         
  -3   4   7         26.47         22.65         1.01 o                         
  -2   4   7         13.35         14.05         1.07 o                         
  -1   4   7          0.03          0.38         1.05 o                         
   0   4   7         31.84         31.76         1.00 o                         
   1   4   7        317.79        321.08         2.56 o                         
   2   4   7        407.42        389.72         7.33 o                         
   3   4   7        162.89        154.16        10.31 o                         
   4   4   7         74.27         76.54         1.20 o                         
   5   4   7          6.99          7.03         0.80 o                         
   6   4   7         64.11         60.70         1.69 o                         
   7   4   7         28.18         25.83         1.09 o                         
   8   4   7         27.29         28.51         1.20 o                         
  -5   5   7         13.27         13.24         1.80 o                         
  -4   5   7        113.70        114.10         2.25 o                         
  -3   5   7         11.59         10.77         0.80 o                         
  -2   5   7         17.75         20.32         1.11 o                         
  -1   5   7        154.22        120.44        15.98 o                         
   0   5   7          1.42          1.93         0.88 o                         
   1   5   7        151.56        147.56         1.77 o                         
   2   5   7          5.26          5.29         0.80 o                         
   3   5   7        190.40        199.33         9.41 o                         
   4   5   7         11.38         10.60         1.09 o                         
   5   5   7          0.08          0.84         0.71 o                         
   6   5   7         39.42         41.49         1.07 o                         
   7   5   7         78.79         80.03         1.16 o                         
   8   5   7         48.02         53.44         1.23 o                         
  -4   6   7          5.29          6.07         1.65 o                         
  -3   6   7          2.73          1.37         1.61 o                         
  -2   6   7        188.17        161.14         9.74 o                         
  -1   6   7         69.73         66.33         2.90 o                         
   0   6   7         45.32         47.86         2.74 o                         
   1   6   7        772.50        743.61         6.70 o                         
   2   6   7        134.75        133.27         1.39 o                         
   3   6   7         83.62         79.39         4.87 o                         
   4   6   7         84.90         78.04         1.49 o                         
   5   6   7          0.23          0.85         0.77 o                         
   6   6   7          0.77          0.93         0.90 o                         
   7   6   7          0.69          0.58         0.85 o                         
  -4   7   7          3.89          4.23         1.29 o                         
  -3   7   7         37.76         38.51         1.78 o                         
  -2   7   7         53.85         47.75         1.35 o                         
  -1   7   7        196.80        174.23         3.98 o                         
   0   7   7         18.86         15.78         4.92 o                         
   1   7   7        426.47        346.38        62.34 o                         
   2   7   7        966.82        934.19        35.82 o                         
   3   7   7          0.03          1.29         1.09 o                         
   4   7   7          1.02          2.59         1.12 o                         
   5   7   7          0.49          2.52         1.16 o                         
   6   7   7         28.50         31.75         1.72 o                         
   7   7   7         46.01         46.77         1.73 o                         
  -3   8   7         11.40         10.30         1.80 o                         
  -2   8   7          2.93          1.61         1.61 o                         
  -1   8   7         21.16         19.91         1.27 o                         
   0   8   7          7.32          6.75         1.54 o                         
   1   8   7        212.52        212.81        11.44 o                         
   2   8   7         71.63         68.96         2.33 o                         
   3   8   7          2.36          1.71         1.10 o                         
   4   8   7         46.54         42.35         4.20 o                         
   5   8   7          6.88          7.91         0.82 o                         
   6   8   7         16.41         19.84         1.00 o                         
   7   8   7          7.70          7.87         0.91 o                         
  -2   9   7         26.87         23.02         1.84 o                         
  -1   9   7         56.24         51.46         1.48 o                         
   0   9   7         21.82         22.70         1.20 o                         
   1   9   7          5.69          5.20         0.92 o                         
   2   9   7         96.33         90.94         2.82 o                         
   3   9   7         23.25         22.68         1.15 o                         
   4   9   7          9.16         10.13         0.99 o                         
   5   9   7         36.44         33.40         3.23 o                         
   6   9   7          7.65          8.39         0.89 o                         
   0  10   7         14.54         15.68         1.78 o                         
   1  10   7          5.87          7.53         1.22 o                         
   2  10   7         18.03         19.24         1.74 o                         
   3  10   7          7.16          6.14         1.29 o                         
   4  10   7          4.92          6.41         1.00 o                         
   5  10   7         15.07         15.86         1.65 o                         
   2  11   7          0.55         -0.13         1.20 o                         
   3  11   7         10.89         11.93         1.35 o                         
  -1  -5   8          0.18          1.36         1.03 o                         
  -3  -4   8          2.82          3.18         0.94 o                         
  -2  -4   8          3.25          2.25         0.88 o                         
  -1  -4   8         32.78         28.93         2.33 o                         
   0  -4   8          2.82          2.76         0.85 o                         
   1  -4   8          0.01          1.66         0.98 o                         
   2  -4   8         29.98         29.18         1.90 o                         
  -4  -3   8          0.15          0.85         0.99 o                         
  -3  -3   8          0.43          0.98         0.85 o                         
  -2  -3   8         13.24         13.60         0.89 o                         
  -1  -3   8         14.69         16.79         1.20 o                         
   0  -3   8         17.53         17.40         1.43 o                         
   1  -3   8         64.02         65.91         2.34 o                         
   2  -3   8          0.97          1.96         0.93 o                         
   3  -3   8          0.10          2.24         0.98 o                         
  -5  -2   8          8.08          8.38         1.13 o                         
  -4  -2   8          5.15          6.74         1.00 o                         
  -3  -2   8         10.99         10.30         0.83 o                         
  -2  -2   8         24.25         23.75         0.82 o                         
  -1  -2   8         74.98         78.17         1.16 o                         
   0  -2   8         48.41         48.10         1.72 o                         
   1  -2   8          5.62          6.40         1.03 o                         
   2  -2   8         20.99         20.60         0.99 o                         
   3  -2   8          2.64          2.96         0.95 o                         
   4  -2   8          0.01         -0.08         1.62 o                         
  -5  -1   8          2.60          3.20         1.04 o                         
  -4  -1   8          5.86          5.09         0.86 o                         
  -3  -1   8         14.31         14.71         0.87 o                         
  -2  -1   8          1.22          2.05         0.79 o                         
  -1  -1   8          3.77          3.60         0.89 o                         
   0  -1   8          2.68          2.38         0.89 o                         
   1  -1   8         75.00         72.12         1.82 o                         
   2  -1   8         45.35         43.43         0.90 o                         
   3  -1   8        110.91        113.33        10.38 o                         
   4  -1   8        325.54        319.73         4.82 o                         
   5  -1   8         53.00         60.08         6.03 o                         
  -5   0   8          5.57          8.98         1.02 o                         
  -4   0   8          3.31          4.18         0.97 o                         
  -3   0   8         38.22         35.25         1.41 o                         
  -2   0   8         99.67         93.24         1.87 o                         
  -1   0   8         58.27         59.99         1.28 o                         
   0   0   8         40.91         40.20         1.13 o                         
   1   0   8        122.25        115.38         1.36 o                         
   2   0   8         23.98         25.30         0.86 o                         
   3   0   8          0.33          1.57         1.10 o                         
   4   0   8          0.10          0.18         1.20 o                         
   5   0   8          0.61          0.31         0.94 o                         
   6   0   8          0.41         -0.60         0.89 o                         
  -5   1   8         57.80         64.18         1.25 o                         
  -4   1   8         48.51         48.53         1.46 o                         
  -3   1   8         87.08         92.55         1.17 o                         
  -2   1   8         14.85         12.39         0.83 o                         
  -1   1   8          1.32          2.13         0.92 o                         
   0   1   8          2.96          3.36         1.11 o                         
   1   1   8         21.36         23.31         0.97 o                         
   2   1   8         12.02         11.27         0.80 o                         
   3   1   8          5.30          6.74         0.86 o                         
   4   1   8        105.91        103.95         1.97 o                         
   5   1   8        114.04        111.67         1.35 o                         
   6   1   8         16.50         17.99         1.03 o                         
  -5   2   8         35.97         36.21         1.13 o                         
  -4   2   8         39.20         39.24         2.25 o                         
  -3   2   8          0.01          0.03         0.93 o                         
  -2   2   8          0.04         -0.78         0.89 o                         
  -1   2   8         22.68         19.93         0.97 o                         
   0   2   8         79.03         74.86         2.15 o                         
   1   2   8        152.68        152.37         4.38 o                         
   2   2   8         89.75         87.15         1.36 o                         
   3   2   8         64.70         68.09         1.28 o                         
   4   2   8         58.85         55.68         0.93 o                         
   5   2   8          0.01          0.20         0.73 o                         
   6   2   8          6.93          7.34         1.30 o                         
   7   2   8          9.52         11.63         2.05 o                         
  -5   3   8         36.97         35.57         3.45 o                         
  -4   3   8         15.83         15.97         2.69 o                         
  -3   3   8         54.74         48.39         1.87 o                         
  -2   3   8        139.19        131.64         3.82 o                         
  -1   3   8         26.42         26.53         1.96 o                         
   0   3   8        429.06        414.93         8.14 o                         
   1   3   8        206.27        204.15         1.45 o                         
   2   3   8          0.03          0.62         1.48 o                         
   3   3   8         80.97         74.81         1.33 o                         
   4   3   8        164.64        148.54         2.87 o                         
   5   3   8         12.24         13.65         1.36 o                         
   6   3   8         21.97         20.96         0.94 o                         
   7   3   8         23.00         22.30         1.40 o                         
  -5   4   8         35.70         41.79         2.12 o                         
  -4   4   8         29.49         30.31         2.08 o                         
  -3   4   8         35.88         28.82         1.86 o                         
  -2   4   8          1.66          3.07         0.89 o                         
  -1   4   8         15.12         16.45         1.16 o                         
   0   4   8        138.28        130.86         1.41 o                         
   1   4   8         21.50         21.75         1.24 o                         
   2   4   8          3.97          3.17         1.11 o                         
   3   4   8         12.15         10.41         0.77 o                         
   4   4   8          0.14          0.92         1.10 o                         
   5   4   8         12.39         14.23         0.94 o                         
   6   4   8         56.85         58.90         2.69 o                         
   7   4   8        155.63        163.78         5.63 o                         
  -4   5   8          1.57          1.72         1.24 o                         
  -3   5   8          2.37          3.15         1.14 o                         
  -2   5   8         98.56         83.71         2.85 o                         
  -1   5   8          0.78          0.38         0.74 o                         
   0   5   8        530.53        545.43         2.36 o                         
   1   5   8       1992.88       1983.93        30.02 o                         
   2   5   8        134.12        133.91         5.50 o                         
   3   5   8        151.39        132.69        12.43 o                         
   4   5   8        116.75         88.66         1.61 o                         
   5   5   8         13.34         14.09         0.97 o                         
   6   5   8          0.01          0.93         0.83 o                         
   7   5   8         45.75         48.71         1.07 o                         
  -4   6   8         24.21         23.10         1.95 o                         
  -3   6   8          1.64          4.59         1.03 o                         
  -2   6   8          4.48          5.13         0.89 o                         
  -1   6   8         80.78         84.80         1.34 o                         
   0   6   8         19.82         19.38         2.93 o                         
   1   6   8         33.91         28.82         1.61 o                         
   2   6   8        106.77         97.89         3.53 o                         
   3   6   8          1.49          0.98         0.89 o                         
   4   6   8         11.51         13.33         1.97 o                         
   5   6   8         22.08         25.50         1.24 o                         
   6   6   8         18.02         16.04         0.89 o                         
   7   6   8         42.36         46.86         1.61 o                         
  -3   7   8          4.63          6.29         1.22 o                         
  -2   7   8          3.89          1.75         1.58 o                         
  -1   7   8          1.56          2.04         0.91 o                         
   0   7   8          8.76          5.33         0.94 o                         
   1   7   8        141.41        147.29         5.33 o                         
   2   7   8         33.94         35.59         2.16 o                         
   3   7   8         48.97         47.04         4.38 o                         
   4   7   8        154.02        148.63         2.84 o                         
   5   7   8         32.19         35.98         1.02 o                         
   6   7   8         20.00         22.53         1.03 o                         
   7   7   8          0.84          2.04         1.01 o                         
  -2   8   8         21.24         25.27         1.80 o                         
  -1   8   8         60.34         62.02         1.15 o                         
   0   8   8         77.48         75.62         1.65 o                         
   1   8   8          0.50          0.88         0.91 o                         
   2   8   8          3.94          4.75         0.88 o                         
   3   8   8          1.39          1.41         0.87 o                         
   4   8   8          0.28          0.45         0.90 o                         
   5   8   8          5.39          3.97         1.00 o                         
   6   8   8         13.57         11.93         1.03 o                         
   7   8   8          0.93          1.31         0.91 o                         
  -1   9   8          6.15          7.06         1.69 o                         
   0   9   8          9.48          9.14         1.56 o                         
   1   9   8         13.97         13.57         1.38 o                         
   2   9   8          0.07         -1.05         1.05 o                         
   3   9   8          9.65          9.95         0.97 o                         
   4   9   8          2.96          2.97         1.01 o                         
   5   9   8          6.52          7.86         1.01 o                         
   6   9   8          1.19          2.64         1.19 o                         
   0  10   8          9.68         11.58         1.76 o                         
   1  10   8          4.46          3.95         1.27 o                         
   2  10   8          0.84          0.83         1.01 o                         
   3  10   8         14.15         13.90         1.06 o                         
   4  10   8         18.46         19.34         1.27 o                         
   5  10   8         34.75         41.15         1.57 o                         
  -3  -3   9          4.31          5.77         1.03 o                         
  -2  -3   9          7.38          7.56         1.06 o                         
  -1  -3   9          3.67          5.13         0.93 o                         
   0  -3   9          1.62          2.02         0.88 o                         
   1  -3   9          1.76          1.39         0.85 o                         
   2  -3   9          1.32          0.34         1.24 o                         
  -4  -2   9          0.09          0.61         0.87 o                         
  -3  -2   9          0.52          1.37         1.03 o                         
  -2  -2   9          0.55          0.49         0.84 o                         
  -1  -2   9          5.39          4.49         0.69 o                         
   0  -2   9          2.96          4.54         0.94 o                         
   1  -2   9          4.01          5.52         0.74 o                         
   2  -2   9          0.19          1.12         0.91 o                         
   3  -2   9         11.45         11.31         1.24 o                         
  -4  -1   9          7.43          9.44         1.07 o                         
  -3  -1   9          2.90          3.73         1.00 o                         
  -2  -1   9          9.92         11.72         0.96 o                         
  -1  -1   9         28.31         28.35         1.90 o                         
   0  -1   9         18.50         19.62         1.06 o                         
   1  -1   9         75.05         69.05         3.61 o                         
   2  -1   9         49.49         52.09         1.05 o                         
   3  -1   9          0.52          1.00         0.97 o                         
   4  -1   9          8.41          5.50         1.03 o                         
  -4   0   9         26.79         26.82         1.11 o                         
  -3   0   9         47.11         46.51         1.25 o                         
  -2   0   9         43.01         44.01         2.06 o                         
  -1   0   9         38.81         39.20         1.28 o                         
   0   0   9          4.44          5.45         0.78 o                         
   1   0   9          0.16          0.73         0.77 o                         
   2   0   9          3.01          2.34         0.94 o                         
   3   0   9         20.25         19.38         2.13 o                         
   4   0   9          1.04          0.46         0.84 o                         
   5   0   9          6.38          8.26         1.33 o                         
  -4   1   9          0.34         -0.16         0.98 o                         
  -3   1   9          9.74          9.39         1.19 o                         
  -2   1   9          4.81          6.32         1.41 o                         
  -1   1   9        251.65        230.71         1.56 o                         
   0   1   9        247.99        243.59         1.58 o                         
   1   1   9         30.95         29.36         1.17 o                         
   2   1   9         81.33         77.92         3.33 o                         
   3   1   9        169.07        159.90         2.15 o                         
   4   1   9         46.97         51.48         1.29 o                         
   5   1   9          0.03          0.52         0.97 o                         
   6   1   9          0.23         -0.93         1.09 o                         
  -4   2   9          1.73          1.93         1.12 o                         
  -3   2   9         29.42         29.67         2.40 o                         
  -2   2   9         61.71         68.54         1.41 o                         
  -1   2   9          0.41          1.12         0.83 o                         
   0   2   9        110.93        109.01         4.43 o                         
   1   2   9         60.98         68.67         2.54 o                         
   2   2   9         12.95         14.05         0.90 o                         
   3   2   9         30.75         29.30         1.43 o                         
   4   2   9          9.70          8.40         0.86 o                         
   5   2   9          0.86          2.11         0.93 o                         
   6   2   9         61.58         70.00         1.31 o                         
  -4   3   9         10.64         14.05         1.05 o                         
  -3   3   9          7.45          6.10         1.19 o                         
  -2   3   9         38.27         41.45         1.51 o                         
  -1   3   9        151.06        150.09         2.25 o                         
   0   3   9        930.14        928.26        14.43 o                         
   1   3   9         21.50         19.02         1.91 o                         
   2   3   9         11.46         10.29         1.28 o                         
   3   3   9         14.96         10.69         2.34 o                         
   4   3   9          0.62          0.48         1.39 o                         
   5   3   9          1.70          2.80         0.94 o                         
   6   3   9          6.17          8.74         0.94 o                         
  -4   4   9          7.35          4.71         1.00 o                         
  -3   4   9          0.38          1.46         1.45 o                         
  -2   4   9         23.33         24.01         1.18 o                         
  -1   4   9         38.08         40.22         1.05 o                         
   0   4   9         22.93         25.96         1.88 o                         
   1   4   9         73.99         79.67         2.21 o                         
   2   4   9          2.89          3.50         1.04 o                         
   3   4   9        158.41        154.99         1.49 o                         
   4   4   9         17.99         15.36         1.07 o                         
   5   4   9         22.56         25.05         1.03 o                         
   6   4   9          6.16          5.48         0.93 o                         
   7   4   9         14.50         15.23         1.02 o                         
  -4   5   9         10.70         14.37         1.09 o                         
  -3   5   9          0.02          0.29         0.88 o                         
  -2   5   9         32.16         32.14         1.25 o                         
  -1   5   9         99.76        100.07         1.39 o                         
   0   5   9          1.99          3.65         0.92 o                         
   1   5   9         98.74        100.81         2.90 o                         
   2   5   9         50.14         48.49         1.21 o                         
   3   5   9          1.02          0.56         1.03 o                         
   4   5   9         17.11         14.50         1.96 o                         
   5   5   9          2.86          2.84         0.94 o                         
   6   5   9          1.20          2.32         1.00 o                         
   7   5   9          5.99          6.89         1.10 o                         
  -3   6   9          6.57          6.50         0.87 o                         
  -2   6   9          0.65          0.29         0.77 o                         
  -1   6   9          0.12          0.80         1.14 o                         
   0   6   9         22.68         22.81         2.02 o                         
   1   6   9          9.35          8.57         0.93 o                         
   2   6   9          5.54          7.38         0.93 o                         
   3   6   9         26.19         26.84         0.97 o                         
   4   6   9          7.99         10.45         1.11 o                         
   5   6   9          0.31          0.62         0.79 o                         
   6   6   9         52.10         54.43         2.67 o                         
   7   6   9         65.59         62.73         1.62 o                         
  -3   7   9         25.66         26.49         1.44 o                         
  -2   7   9          4.98          6.06         0.97 o                         
  -1   7   9         22.40         25.41         2.82 o                         
   0   7   9         90.37         96.09         3.53 o                         
   1   7   9        102.02        104.64         2.15 o                         
   2   7   9        263.86        261.76         8.49 o                         
   3   7   9         71.87         66.60         1.18 o                         
   4   7   9         29.19         25.15         1.21 o                         
   5   7   9         22.60         21.26         1.07 o                         
   6   7   9          1.27          1.12         1.01 o                         
  -2   8   9         95.02         99.19         2.17 o                         
  -1   8   9         15.92         17.02         1.23 o                         
   0   8   9         12.69         12.05         0.97 o                         
   1   8   9         20.25         17.29         2.90 o                         
   2   8   9          0.05          0.40         0.92 o                         
   3   8   9          3.71          4.04         1.12 o                         
   4   8   9         50.21         53.79         1.75 o                         
   5   8   9          5.67          7.58         1.02 o                         
   6   8   9          0.09          0.82         1.02 o                         
  -1   9   9          0.06          0.75         1.22 o                         
   0   9   9          3.37          3.54         0.96 o                         
   1   9   9          0.01          2.15         1.15 o                         
   2   9   9         17.43         13.70         1.73 o                         
   3   9   9         39.85         34.88         1.38 o                         
   4   9   9         36.15         37.81         1.36 o                         
   5   9   9         98.67         98.69         2.14 o                         
   1  10   9          0.73          3.03         1.21 o                         
   2  10   9          0.07          0.25         1.17 o                         
   3  10   9          5.01          5.78         2.78 o                         
   4  10   9          6.03          7.19         1.05 o                         
  -2  -2  10         16.34         14.67         0.89 o                         
  -1  -2  10          9.70         10.04         1.07 o                         
   0  -2  10          6.75          7.25         0.88 o                         
   1  -2  10         12.06         11.91         0.94 o                         
   2  -2  10          4.93          5.00         1.06 o                         
  -3  -1  10          2.41          2.85         1.06 o                         
  -2  -1  10         12.29         11.88         0.88 o                         
  -1  -1  10         13.84         13.34         0.90 o                         
   0  -1  10          4.89          6.98         1.28 o                         
   1  -1  10          1.21          0.85         0.82 o                         
   2  -1  10         10.21          8.48         1.08 o                         
   3  -1  10          7.36          6.05         1.00 o                         
  -3   0  10          0.89          1.61         1.05 o                         
  -2   0  10          5.03          5.91         0.98 o                         
  -1   0  10         17.95         16.28         0.91 o                         
   0   0  10         27.56         27.35         1.93 o                         
   1   0  10         30.89         28.84         0.92 o                         
   2   0  10         58.35         59.76         1.14 o                         
   3   0  10         48.43         50.99         1.37 o                         
   4   0  10         19.87         18.07         1.33 o                         
  -3   1  10         37.81         39.54         0.99 o                         
  -2   1  10          1.30          2.57         0.88 o                         
  -1   1  10         94.78         95.09         4.94 o                         
   0   1  10         20.24         21.70         0.88 o                         
   1   1  10         37.86         40.28         1.88 o                         
   2   1  10         12.12         15.36         1.02 o                         
   3   1  10         11.99         11.26         0.91 o                         
   4   1  10          2.92          5.59         2.11 o                         
   5   1  10          7.76         11.45         1.89 o                         
  -4   2  10         31.80         34.99         1.16 o                         
  -3   2  10         18.34         19.80         1.03 o                         
  -2   2  10         99.41        101.10         8.23 o                         
  -1   2  10          2.17          3.33         1.15 o                         
   0   2  10          0.07         -0.68         0.93 o                         
   1   2  10          2.94          4.61         0.94 o                         
   2   2  10         79.00         74.66         1.21 o                         
   3   2  10          8.39         10.25         1.16 o                         
   4   2  10          7.87          9.18         0.84 o                         
   5   2  10         11.42         10.22         1.38 o                         
  -3   3  10         13.08         13.90         1.26 o                         
  -2   3  10         51.59         54.45         1.39 o                         
  -1   3  10          3.10          5.08         0.84 o                         
   0   3  10        151.19        154.11         3.73 o                         
   1   3  10         83.55         82.30         2.05 o                         
   2   3  10          8.32          9.51         0.95 o                         
   3   3  10         65.25         61.83         5.00 o                         
   4   3  10          7.92          7.25         0.93 o                         
   5   3  10         29.44         33.12         1.70 o                         
   6   3  10          9.40         11.13         1.31 o                         
  -3   4  10         21.44         22.31         1.10 o                         
  -2   4  10         22.00         22.89         1.90 o                         
  -1   4  10         33.50         35.65         2.18 o                         
   0   4  10         69.77         73.41         1.57 o                         
   1   4  10        144.32        150.85         2.16 o                         
   2   4  10          5.20          5.48         0.94 o                         
   3   4  10         32.80         27.89         0.91 o                         
   4   4  10        100.98         81.99         1.23 o                         
   5   4  10          0.41          1.32         0.84 o                         
   6   4  10         31.27         32.44         1.21 o                         
  -3   5  10          5.46          7.59         1.27 o                         
  -2   5  10          2.75          3.93         1.71 o                         
  -1   5  10          2.97          3.91         1.15 o                         
   0   5  10         24.18         23.49         1.01 o                         
   1   5  10        119.91        120.90         8.38 o                         
   2   5  10         28.81         26.72         1.22 o                         
   3   5  10         30.45         26.60         3.28 o                         
   4   5  10         53.84         50.74         1.12 o                         
   5   5  10         16.35         14.03         0.80 o                         
   6   5  10         14.02         11.24         0.83 o                         
  -2   6  10         10.89         12.24         1.01 o                         
  -1   6  10          7.03          8.89         1.14 o                         
   0   6  10         37.33         35.67         1.22 o                         
   1   6  10         43.23         43.48         1.19 o                         
   2   6  10         64.84         65.35         4.23 o                         
   3   6  10          9.52         10.26         0.94 o                         
   4   6  10         58.32         53.92         3.51 o                         
   5   6  10         85.49         78.24         1.29 o                         
   6   6  10          2.41          2.17         0.81 o                         
  -2   7  10         36.46         35.87         1.33 o                         
  -1   7  10         31.09         28.67         1.09 o                         
   0   7  10         80.51         79.31         4.69 o                         
   1   7  10         16.24         16.25         1.64 o                         
   2   7  10          0.72          3.74         0.89 o                         
   3   7  10          0.35          1.19         1.14 o                         
   4   7  10         95.34         96.41         1.47 o                         
   5   7  10         69.78         65.25         1.40 o                         
   6   7  10         20.05         17.50         1.11 o                         
  -1   8  10          0.34          2.24         1.19 o                         
   0   8  10          0.63          1.37         1.34 o                         
   1   8  10          0.09          3.49         0.96 o                         
   2   8  10         48.05         47.47         2.26 o                         
   3   8  10         98.47        103.03         1.84 o                         
   4   8  10         49.87         53.40         4.49 o                         
   5   8  10         32.38         29.69         0.99 o                         
   0   9  10         23.75         27.33         1.32 o                         
   1   9  10          8.43          8.16         1.00 o                         
   2   9  10          0.27          1.36         0.97 o                         
   3   9  10          0.81          1.23         2.26 o                         
   4   9  10         14.20         16.07         1.11 o                         
  -1   0  11         29.13         25.92         1.09 o                         
   0   0  11         57.87         57.59         1.37 o                         
   1   0  11          2.41          3.67         0.90 o                         
   2   0  11         17.03         19.02         1.09 o                         
  -2   1  11         18.03         19.06         0.96 o                         
  -1   1  11          4.48          4.01         1.01 o                         
   0   1  11          1.21          1.03         0.97 o                         
   1   1  11          0.15          1.53         0.84 o                         
   2   1  11         19.26         15.40         1.06 o                         
   3   1  11          7.91          9.23         1.11 o                         
  -2   2  11          2.42          2.14         0.88 o                         
  -1   2  11         64.07         63.82         1.73 o                         
   0   2  11        210.71        199.06         6.52 o                         
   1   2  11         49.26         51.38         2.64 o                         
   2   2  11         89.03         88.22         5.27 o                         
   3   2  11        171.74        167.26         4.00 o                         
   4   2  11         24.21         28.44         1.45 o                         
  -2   3  11         24.93         24.01         0.99 o                         
  -1   3  11          1.46          2.80         0.94 o                         
   0   3  11          4.44          4.92         0.80 o                         
   1   3  11          0.10         -0.29         0.92 o                         
   2   3  11          0.74          0.99         0.83 o                         
   3   3  11          3.64          3.94         1.92 o                         
   4   3  11          1.00          1.78         1.24 o                         
   5   3  11          0.21          1.12         0.86 o                         
  -2   4  11          4.66          7.37         1.63 o                         
  -1   4  11          1.16          1.60         0.98 o                         
   0   4  11         20.68         19.10         1.52 o                         
   1   4  11         32.34         33.02         1.05 o                         
   2   4  11          6.81          8.50         1.63 o                         
   3   4  11         41.08         37.94         1.29 o                         
   4   4  11         84.16         79.82         1.84 o                         
   5   4  11         20.86         23.63         1.06 o                         
  -2   5  11         22.93         21.88         2.54 o                         
  -1   5  11         63.98         66.40         1.41 o                         
   0   5  11         26.30         27.09         1.24 o                         
   1   5  11          2.98          4.50         1.11 o                         
   2   5  11         27.23         26.48         3.34 o                         
   3   5  11          1.70          2.79         2.16 o                         
   4   5  11          2.17          1.63         1.05 o                         
   5   5  11          7.16          9.43         1.19 o                         
  -1   6  11         30.33         34.52         1.32 o                         
   0   6  11         40.57         49.56         5.99 o                         
   1   6  11          0.01         -0.83         0.83 o                         
   2   6  11         15.16         16.40         1.02 o                         
   3   6  11          0.43          0.75         1.32 o                         
   4   6  11          2.23          4.63         1.15 o                         
   5   6  11          8.27         10.06         1.27 o                         
  -1   7  11          0.09          2.68         1.22 o                         
   0   7  11          0.01         -0.51         1.35 o                         
   1   7  11          1.47          2.20         1.56 o                         
   2   7  11          9.10          9.50         1.21 o                         
   3   7  11         91.83         90.05         5.67 o                         
   4   7  11         42.07         48.83         1.48 o                         
   5   7  11         20.85         21.89         1.37 o                         
   0   8  11         26.39         29.88         1.76 o                         
   1   8  11         23.43         22.71         1.08 o                         
   2   8  11          4.55          6.51         1.17 o                         
   3   8  11         30.20         31.64         4.34 o                         
   4   8  11          5.42          7.41         1.28 o                         
   0   2  12          6.71          6.37         0.78 o                         
   1   2  12         10.84         11.38         0.78 o                         
   2   2  12          0.01          2.06         1.01 o                         
  -1   3  12          0.08         -0.59         1.36 o                         
   0   3  12          0.05          0.75         0.96 o                         
   1   3  12         18.29         17.45         0.91 o                         
   2   3  12          7.04          8.41         1.23 o                         
   3   3  12          1.35          1.51         1.28 o                         
  -1   4  12         56.54         61.60         2.33 o                         
   0   4  12         16.24         15.51         1.07 o                         
   1   4  12          0.73          0.81         0.98 o                         
   2   4  12         11.82          9.60         1.24 o                         
   3   4  12          9.76         13.34         1.26 o                         
   0   5  12         22.68         21.83         1.08 o                         
   1   5  12          0.44          1.37         1.04 o                         
   2   5  12         26.97         26.58         1.52 o                         
   3   5  12          6.47          8.57         1.02 o                         
   0   6  12          5.40          4.42         0.98 o                         
   1   6  12          7.26          9.62         1.42 o                         
   2   6  12         20.59         23.79         1.10 o                         
   3   6  12         11.19         12.28         1.69 o                         
   1   7  12         63.95         67.81         5.35 o                         
   2   7  12          6.85          7.71         1.04 o                         
   3   7  12          0.50          0.49         2.25 o                         
                                                                                
